# Supplementary material for: Contrasting patterns of genome-level diversity across distinct co-occurring bacterial populations
Source: ISME J. 2017 Dec 8;12(3):742–55. doi: 10.1038/s41396-017-0001-0 (PMC5962901; doi:10.1038/s41396-017-0001-0)
Supplement: Supplementary file 1 — Supplemental Tables [file 41396_2017_1_MOESM1_ESM.zip]

Archive with 13 entries (12 files):
- Table-S1-FWSAGs_phylosiftClassified.xlsx
- __MACOSX/
- __MACOSX/._Table-S1-FWSAGs_phylosiftClassified.xlsx
- Table-S2-16S-gANI-AF-PC-tribe-lake-20160613.xlsx
- __MACOSX/._Table-S2-16S-gANI-AF-PC-tribe-lake-20160613.xlsx
- Table-S3-uniqRecruitment-20160428.xlsx
- __MACOSX/._Table-S3-uniqRecruitment-20160428.xlsx
- Table-S4-allMetas-Metadata-20170815.xlsx
- __MACOSX/._Table-S4-allMetas-Metadata-20170815.xlsx
- Table-S5-MEAbundCorrelationWTribe-20170814.xlsx
- __MACOSX/._Table-S5-MEAbundCorrelationWTribe-20170814.xlsx
- Table-S6-Recruitments-bySAGandMonth.xlsx
- __MACOSX/._Table-S6-Recruitments-bySAGandMonth.xlsx
