# Supplementary material for: Contrasting patterns of genome-level diversity across distinct co-occurring bacterial populations
Source: ISME J. 2017 Dec 8;12(3):742–55. doi: 10.1038/s41396-017-0001-0 (PMC5962901; doi:10.1038/s41396-017-0001-0)
Supplement: Supplementary file 1 — Supplemental Tables [file 41396_2017_1_MOESM1_ESM.zip › Table-S1-FWSAGs_phylosiftClassified.xlsx]

## Sheet: Sheet1
SAG	Classification
AAA027C02	BACTERIA;PROTEOBACTERIA;BETAPROTEOBACTERIA;BURKHOLDERIALES;BURKHOLDERIACEAE;POLYNUCLEOBACTER
AAA027D23	BACTERIA;ACTINOBACTERIA;ACTINOBACTERIA;ACTINOMYCETALES
AAA027G08	BACTERIA;BACTEROIDETES;SPHINGOBACTERIIA;SPHINGOBACTERIALES
AAA027I06	BACTERIA;PROTEOBACTERIA;BETAPROTEOBACTERIA;BURKHOLDERIALES;COMAMONADACEAE
AAA027I19	BACTERIA;VERRUCOMICROBIA;VERRUCOMICROBIAE;VERRUCOMICROBIALES;VERRUCOMICROBIACEAE
AAA027K21	BACTERIA;PROTEOBACTERIA;BETAPROTEOBACTERIA;BURKHOLDERIALES;ALCALIGENACEAE
AAA027N21	BACTERIA;BACTEROIDETES;FLAVOBACTERIIA;FLAVOBACTERIALES;FLAVOBACTERIACEAE;FLAVOBACTERIUM;FLAVOBACTERIUM PSYCHROPHILUM
AAA028K02	BACTERIA;PROTEOBACTERIA;BETAPROTEOBACTERIA;METHYLOPHILALES;METHYLOPHILACEAE
AAA028N15	BACTERIA;ACTINOBACTERIA;ACTINOBACTERIA
