# Supplementary material for: Contrasting patterns of genome-level diversity across distinct co-occurring bacterial populations
Source: ISME J. 2017 Dec 8;12(3):742–55. doi: 10.1038/s41396-017-0001-0 (PMC5962901; doi:10.1038/s41396-017-0001-0)
Supplement: Supplementary file 1 — Supplemental Tables [file 41396_2017_1_MOESM1_ESM.zip › Table-S2-16S-gANI-AF-PC-tribe-lake-20160613.xlsx]

## Sheet: Table-S1-16S-gANI-AF-PC-tribe-l
	SAG1	SAG2	align_length_16S	ID_16S	ANI_S1_to_S2	ANI_S2_to_S1	AF_S1_to_S2	AF_S2_to_S1	SAG1_Phylum/Class	SAG1_Tribe	SAG1_Lake	SAG2_Phylum/Class	SAG2_Tribe	SAG2_Lake	Same_Lake	Same_Tribe	tribe_or_diff	lake_or_diff	mean_ANI	mean_AF
0	AB141P03	AAA278I18	406	99.8	76.78	76.74	0.59	0.39	Actinobacteria	acI-B1	Stechlin	Actinobacteria	acI-B1	Damariscotta	FALSE	TRUE	acI-B1	Diff Lakes	76.76	0.49
1	AB141P03	AAA023D18	1309	98.2	77.17	77.11	0.45	0.39	Actinobacteria	acI-B1	Stechlin	Actinobacteria	acI-B1	Sparkling	FALSE	TRUE	acI-B1	Diff Lakes	77.14	0.42
2	AAA487M09	AAA280P20	390	99.8	95.96	96.02	0.55	0.46	Alphaproteobacteria	LD12	Damariscotta	Alphaproteobacteria	LD12	Damariscotta	TRUE	TRUE	LD12	Damariscotta	95.99	0.51
3	AAA487M09	AAA280B11	390	99.8	84.05	84.23	0.39	0.35	Alphaproteobacteria	LD12	Damariscotta	Alphaproteobacteria	LD12	Damariscotta	TRUE	TRUE	LD12	Damariscotta	84.14	0.37
4	AAA487M09	AAA028D10	390	99.8	90.23	90.24	0.69	0.45	Alphaproteobacteria	LD12	Damariscotta	Alphaproteobacteria	LD12	Mendota	FALSE	TRUE	LD12	Diff Lakes	90.23	0.57
5	AAA487M09	AAA028C07	389	99.8	90.1	90.16	0.62	0.43	Alphaproteobacteria	LD12	Damariscotta	Alphaproteobacteria	LD12	Mendota	FALSE	TRUE	LD12	Diff Lakes	90.13	0.53
6	AAA487M09	AAA027L15	390	99.6	90.15	90.15	0.49	0.4	Alphaproteobacteria	LD12	Damariscotta	Alphaproteobacteria	LD12	Mendota	FALSE	TRUE	LD12	Diff Lakes	90.15	0.45
7	AAA487M09	AAA027J10	390	99.6	90.89	90.9	0.61	0.48	Alphaproteobacteria	LD12	Damariscotta	Alphaproteobacteria	LD12	Mendota	FALSE	TRUE	LD12	Diff Lakes	90.9	0.54
8	AAA487M09	AAA027C06	389	99.6	90.19	90.2	0.52	0.4	Alphaproteobacteria	LD12	Damariscotta	Alphaproteobacteria	LD12	Mendota	FALSE	TRUE	LD12	Diff Lakes	90.19	0.46
9	AAA487M09	AAA024N17	390	99.8	90.85	91.12	0.16	0.24	Alphaproteobacteria	LD12	Damariscotta	Alphaproteobacteria	LD12	Sparkling	FALSE	TRUE	LD12	Diff Lakes	90.98	0.2
10	AAA487M09	AAA023L09	390	99.8	90.48	90.49	0.55	0.44	Alphaproteobacteria	LD12	Damariscotta	Alphaproteobacteria	LD12	Sparkling	FALSE	TRUE	LD12	Diff Lakes	90.48	0.49
11	AAA280P20	AAA280B11	1369	99.8	84.79	84.79	0.46	0.49	Alphaproteobacteria	LD12	Damariscotta	Alphaproteobacteria	LD12	Damariscotta	TRUE	TRUE	LD12	Damariscotta	84.79	0.47
12	AAA280P20	AAA028D10	1369	99.9	89.93	89.94	0.65	0.51	Alphaproteobacteria	LD12	Damariscotta	Alphaproteobacteria	LD12	Mendota	FALSE	TRUE	LD12	Diff Lakes	89.94	0.58
13	AAA280P20	AAA028C07	411	99.5	90.21	90.2	0.62	0.52	Alphaproteobacteria	LD12	Damariscotta	Alphaproteobacteria	LD12	Mendota	FALSE	TRUE	LD12	Diff Lakes	90.2	0.57
14	AAA280P20	AAA027L15	424	99.5	91.11	91.11	0.51	0.5	Alphaproteobacteria	LD12	Damariscotta	Alphaproteobacteria	LD12	Mendota	FALSE	TRUE	LD12	Diff Lakes	91.11	0.51
15	AAA280P20	AAA027J10	418	99.8	91.2	91.22	0.59	0.53	Alphaproteobacteria	LD12	Damariscotta	Alphaproteobacteria	LD12	Mendota	FALSE	TRUE	LD12	Diff Lakes	91.21	0.56
16	AAA280P20	AAA027C06	402	99.8	91.63	91.63	0.54	0.5	Alphaproteobacteria	LD12	Damariscotta	Alphaproteobacteria	LD12	Mendota	FALSE	TRUE	LD12	Diff Lakes	91.63	0.52
17	AAA280P20	AAA024N17	1369	99.8	89.65	89.65	0.13	0.3	Alphaproteobacteria	LD12	Damariscotta	Alphaproteobacteria	LD12	Sparkling	FALSE	TRUE	LD12	Diff Lakes	89.65	0.21
18	AAA280P20	AAA023L09	407	100	89.84	89.84	0.56	0.52	Alphaproteobacteria	LD12	Damariscotta	Alphaproteobacteria	LD12	Sparkling	FALSE	TRUE	LD12	Diff Lakes	89.84	0.54
19	AAA280B11	AAA028D10	1369	99.9	83.41	83.39	0.61	0.45	Alphaproteobacteria	LD12	Damariscotta	Alphaproteobacteria	LD12	Mendota	FALSE	TRUE	LD12	Diff Lakes	83.4	0.53
20	AAA280B11	AAA028C07	411	99.5	83.87	83.86	0.52	0.41	Alphaproteobacteria	LD12	Damariscotta	Alphaproteobacteria	LD12	Mendota	FALSE	TRUE	LD12	Diff Lakes	83.87	0.46
21	AAA280B11	AAA027L15	424	99.5	84.73	84.71	0.45	0.42	Alphaproteobacteria	LD12	Damariscotta	Alphaproteobacteria	LD12	Mendota	FALSE	TRUE	LD12	Diff Lakes	84.72	0.43
22	AAA280B11	AAA027J10	418	99.8	84.13	84.15	0.53	0.45	Alphaproteobacteria	LD12	Damariscotta	Alphaproteobacteria	LD12	Mendota	FALSE	TRUE	LD12	Diff Lakes	84.14	0.49
23	AAA280B11	AAA027C06	402	99.8	84.44	84.43	0.51	0.44	Alphaproteobacteria	LD12	Damariscotta	Alphaproteobacteria	LD12	Mendota	FALSE	TRUE	LD12	Diff Lakes	84.44	0.47
24	AAA280B11	AAA024N17	1369	99.9	84.1	84.11	0.2	0.42	Alphaproteobacteria	LD12	Damariscotta	Alphaproteobacteria	LD12	Sparkling	FALSE	TRUE	LD12	Diff Lakes	84.1	0.31
25	AAA280B11	AAA023L09	407	100	84.08	84.08	0.48	0.42	Alphaproteobacteria	LD12	Damariscotta	Alphaproteobacteria	LD12	Sparkling	FALSE	TRUE	LD12	Diff Lakes	84.08	0.45
26	AAA278O22	AB141P03	1402	94	69.86	69.85	0.13	0.23	Actinobacteria	acI-A1	Damariscotta	Actinobacteria	acI-B1	Stechlin	FALSE	FALSE	Diff Tribes	Diff Lakes	69.85	0.18
27	AAA278O22	AAA278I18	406	95.1	70.33	70.34	0.24	0.29	Actinobacteria	acI-A1	Damariscotta	Actinobacteria	acI-B1	Damariscotta	TRUE	FALSE	Diff Tribes	Damariscotta	70.34	0.27
28	AAA278O22	AAA044N04	1402	96.4	73.09	73.1	0.48	0.43	Actinobacteria	acI-A1	Damariscotta	Actinobacteria	acI-A7	Damariscotta	TRUE	FALSE	Diff Tribes	Damariscotta	73.09	0.45
29	AAA278O22	AAA044D11	1402	94.6	71.96	71.98	0.29	0.3	Actinobacteria	acI-A1	Damariscotta	Actinobacteria	acI-B4	Damariscotta	TRUE	FALSE	Diff Tribes	Damariscotta	71.97	0.29
30	AAA278O22	AAA041L13	1402	93.9	72.94	72.95	0.41	0.34	Actinobacteria	acI-A1	Damariscotta	Actinobacteria	acI-A7	Damariscotta	TRUE	FALSE	Diff Tribes	Damariscotta	72.94	0.38
31	AAA278O22	AAA028I14	1013	97.3	72.19	72.19	0.21	0.38	Actinobacteria	acI-A1	Damariscotta	Actinobacteria	acI-A6	Mendota	FALSE	FALSE	Diff Tribes	Diff Lakes	72.19	0.29
32	AAA278O22	AAA028A23	1402	94	70.34	70.35	0.22	0.3	Actinobacteria	acI-A1	Damariscotta	Actinobacteria	acI-B1	Mendota	FALSE	FALSE	Diff Tribes	Diff Lakes	70.34	0.26
33	AAA278O22	AAA027L06	1402	94	70.26	70.25	0.27	0.27	Actinobacteria	acI-A1	Damariscotta	Actinobacteria	acI-B1	Mendota	FALSE	FALSE	Diff Tribes	Diff Lakes	70.25	0.27
34	AAA278O22	AAA027J17	412	95	70.19	70.15	0.23	0.27	Actinobacteria	acI-A1	Damariscotta	Actinobacteria	acI-B1	Mendota	FALSE	FALSE	Diff Tribes	Diff Lakes	70.17	0.25
35	AAA278O22	AAA024D14	434	95.8	73.74	73.78	0.26	0.38	Actinobacteria	acI-A1	Damariscotta	Actinobacteria	acI-A7	Sparkling	FALSE	FALSE	Diff Tribes	Diff Lakes	73.76	0.32
36	AAA278O22	AAA023J06	1402	96.4	72.6	72.6	0.2	0.33	Actinobacteria	acI-A1	Damariscotta	Actinobacteria	acI-A7	Sparkling	FALSE	FALSE	Diff Tribes	Diff Lakes	72.6	0.27
37	AAA278O22	AAA023D18	1309	92.3	70.08	70.08	0.17	0.26	Actinobacteria	acI-A1	Damariscotta	Actinobacteria	acI-B1	Sparkling	FALSE	FALSE	Diff Tribes	Diff Lakes	70.08	0.22
38	AAA278I18	AAA023D18	406	99.8	79	79	0.46	0.58	Actinobacteria	acI-B1	Damariscotta	Actinobacteria	acI-B1	Sparkling	FALSE	TRUE	acI-B1	Diff Lakes	79	0.52
39	AAA044N04	AB141P03	1402	93.8	70.74	70.73	0.19	0.37	Actinobacteria	acI-A7	Damariscotta	Actinobacteria	acI-B1	Stechlin	FALSE	FALSE	Diff Tribes	Diff Lakes	70.73	0.28
40	AAA044N04	AAA278I18	406	94.8	70.85	70.85	0.29	0.39	Actinobacteria	acI-A7	Damariscotta	Actinobacteria	acI-B1	Damariscotta	TRUE	FALSE	Diff Tribes	Damariscotta	70.85	0.34
41	AAA044N04	AAA044D11	1402	94.4	71.62	71.6	0.29	0.33	Actinobacteria	acI-A7	Damariscotta	Actinobacteria	acI-B4	Damariscotta	TRUE	FALSE	Diff Tribes	Damariscotta	71.61	0.31
42	AAA044N04	AAA028A23	1402	93.8	70.78	70.8	0.26	0.4	Actinobacteria	acI-A7	Damariscotta	Actinobacteria	acI-B1	Mendota	FALSE	FALSE	Diff Tribes	Diff Lakes	70.79	0.33
43	AAA044N04	AAA027L06	1402	93.8	70.7	70.7	0.33	0.37	Actinobacteria	acI-A7	Damariscotta	Actinobacteria	acI-B1	Mendota	FALSE	FALSE	Diff Tribes	Diff Lakes	70.7	0.35
44	AAA044N04	AAA027J17	412	94.7	70.59	70.6	0.27	0.35	Actinobacteria	acI-A7	Damariscotta	Actinobacteria	acI-B1	Mendota	FALSE	FALSE	Diff Tribes	Diff Lakes	70.59	0.31
45	AAA044N04	AAA024D14	434	99.3	86.38	86.39	0.45	0.74	Actinobacteria	acI-A7	Damariscotta	Actinobacteria	acI-A7	Sparkling	FALSE	TRUE	acI-A7	Diff Lakes	86.38	0.59
46	AAA044N04	AAA023J06	1402	100	87.57	87.56	0.34	0.63	Actinobacteria	acI-A7	Damariscotta	Actinobacteria	acI-A7	Sparkling	FALSE	TRUE	acI-A7	Diff Lakes	87.56	0.48
47	AAA044N04	AAA023D18	1309	92.1	70.93	70.94	0.21	0.35	Actinobacteria	acI-A7	Damariscotta	Actinobacteria	acI-B1	Sparkling	FALSE	FALSE	Diff Tribes	Diff Lakes	70.94	0.28
48	AAA044D11	AB141P03	1402	96.9	71.92	71.95	0.18	0.29	Actinobacteria	acI-B4	Damariscotta	Actinobacteria	acI-B1	Stechlin	FALSE	FALSE	Diff Tribes	Diff Lakes	71.94	0.23
49	AAA044D11	AAA278I18	406	95.3	71.94	71.95	0.33	0.38	Actinobacteria	acI-B4	Damariscotta	Actinobacteria	acI-B1	Damariscotta	TRUE	FALSE	Diff Tribes	Damariscotta	71.94	0.35
50	AAA044D11	AAA028A23	1402	96.9	72.27	72.29	0.28	0.37	Actinobacteria	acI-B4	Damariscotta	Actinobacteria	acI-B1	Mendota	FALSE	FALSE	Diff Tribes	Diff Lakes	72.28	0.33
51	AAA044D11	AAA027L06	1402	96.9	71.86	71.87	0.37	0.35	Actinobacteria	acI-B4	Damariscotta	Actinobacteria	acI-B1	Mendota	FALSE	FALSE	Diff Tribes	Diff Lakes	71.87	0.36
52	AAA044D11	AAA027J17	412	95.2	71.87	71.88	0.29	0.33	Actinobacteria	acI-B4	Damariscotta	Actinobacteria	acI-B1	Mendota	FALSE	FALSE	Diff Tribes	Diff Lakes	71.88	0.31
53	AAA044D11	AAA023D18	1309	95.2	71.89	71.92	0.24	0.36	Actinobacteria	acI-B4	Damariscotta	Actinobacteria	acI-B1	Sparkling	FALSE	FALSE	Diff Tribes	Diff Lakes	71.91	0.3
54	AAA041L13	AB141P03	1402	91.6	70.71	70.72	0.16	0.33	Actinobacteria	acI-A7	Damariscotta	Actinobacteria	acI-B1	Stechlin	FALSE	FALSE	Diff Tribes	Diff Lakes	70.72	0.24
55	AAA041L13	AAA278I18	406	94.8	70.78	70.85	0.24	0.34	Actinobacteria	acI-A7	Damariscotta	Actinobacteria	acI-B1	Damariscotta	TRUE	FALSE	Diff Tribes	Damariscotta	70.81	0.29
56	AAA041L13	AAA044N04	1402	97.2	95.95	96.02	0.69	0.71	Actinobacteria	acI-A7	Damariscotta	Actinobacteria	acI-A7	Damariscotta	TRUE	TRUE	acI-A7	Damariscotta	95.98	0.7
57	AAA041L13	AAA044D11	1402	92.3	71.25	71.29	0.25	0.3	Actinobacteria	acI-A7	Damariscotta	Actinobacteria	acI-B4	Damariscotta	TRUE	FALSE	Diff Tribes	Damariscotta	71.27	0.28
58	AAA041L13	AAA028A23	1402	91.6	70.67	70.69	0.21	0.34	Actinobacteria	acI-A7	Damariscotta	Actinobacteria	acI-B1	Mendota	FALSE	FALSE	Diff Tribes	Diff Lakes	70.68	0.28
59	AAA041L13	AAA027L06	1402	91.6	70.75	70.76	0.27	0.31	Actinobacteria	acI-A7	Damariscotta	Actinobacteria	acI-B1	Mendota	FALSE	FALSE	Diff Tribes	Diff Lakes	70.75	0.29
60	AAA041L13	AAA027J17	412	94.7	70.41	70.44	0.22	0.3	Actinobacteria	acI-A7	Damariscotta	Actinobacteria	acI-B1	Mendota	FALSE	FALSE	Diff Tribes	Diff Lakes	70.42	0.26
61	AAA041L13	AAA024D14	434	99.3	86.74	86.75	0.34	0.59	Actinobacteria	acI-A7	Damariscotta	Actinobacteria	acI-A7	Sparkling	FALSE	TRUE	acI-A7	Diff Lakes	86.75	0.46
62	AAA041L13	AAA023J06	1402	97.2	88.22	88.14	0.31	0.59	Actinobacteria	acI-A7	Damariscotta	Actinobacteria	acI-A7	Sparkling	FALSE	TRUE	acI-A7	Diff Lakes	88.18	0.45
63	AAA041L13	AAA023D18	1309	90.1	70.92	70.95	0.18	0.33	Actinobacteria	acI-A7	Damariscotta	Actinobacteria	acI-B1	Sparkling	FALSE	FALSE	Diff Tribes	Diff Lakes	70.94	0.26
64	AAA028I14	AB141P03	1013	95.3	70.1	70.06	0.17	0.17	Actinobacteria	acI-A6	Mendota	Actinobacteria	acI-B1	Stechlin	FALSE	FALSE	Diff Tribes	Diff Lakes	70.08	0.17
65	AAA028I14	AAA278I18	351	93.7	69.88	69.88	0.25	0.17	Actinobacteria	acI-A6	Mendota	Actinobacteria	acI-B1	Damariscotta	FALSE	FALSE	Diff Tribes	Diff Lakes	69.88	0.21
66	AAA028I14	AAA044N04	1013	98.8	75.51	75.49	0.59	0.29	Actinobacteria	acI-A6	Mendota	Actinobacteria	acI-A7	Damariscotta	FALSE	FALSE	Diff Tribes	Diff Lakes	75.5	0.44
67	AAA028I14	AAA044D11	1013	96.5	70.96	70.95	0.29	0.16	Actinobacteria	acI-A6	Mendota	Actinobacteria	acI-B4	Damariscotta	FALSE	FALSE	Diff Tribes	Diff Lakes	70.95	0.22
68	AAA028I14	AAA041L13	1013	95.2	75.37	75.38	0.6	0.27	Actinobacteria	acI-A6	Mendota	Actinobacteria	acI-A7	Damariscotta	FALSE	FALSE	Diff Tribes	Diff Lakes	75.38	0.43
69	AAA028I14	AAA028A23	1013	95.3	70.28	70.27	0.22	0.17	Actinobacteria	acI-A6	Mendota	Actinobacteria	acI-B1	Mendota	TRUE	FALSE	Diff Tribes	Mendota	70.28	0.2
70	AAA028I14	AAA027L06	1013	95.3	70.11	70.06	0.33	0.18	Actinobacteria	acI-A6	Mendota	Actinobacteria	acI-B1	Mendota	TRUE	FALSE	Diff Tribes	Mendota	70.09	0.26
71	AAA028I14	AAA027J17	375	94	69.67	69.72	0.22	0.14	Actinobacteria	acI-A6	Mendota	Actinobacteria	acI-B1	Mendota	TRUE	FALSE	Diff Tribes	Mendota	69.69	0.18
72	AAA028I14	AAA024D14	375	97.6	75.74	75.75	0.28	0.23	Actinobacteria	acI-A6	Mendota	Actinobacteria	acI-A7	Sparkling	FALSE	FALSE	Diff Tribes	Diff Lakes	75.75	0.26
73	AAA028I14	AAA023J06	1013	98.8	75.8	75.81	0.3	0.28	Actinobacteria	acI-A6	Mendota	Actinobacteria	acI-A7	Sparkling	FALSE	FALSE	Diff Tribes	Diff Lakes	75.81	0.29
74	AAA028I14	AAA023D18	920	93.1	70.62	70.62	0.14	0.12	Actinobacteria	acI-A6	Mendota	Actinobacteria	acI-B1	Sparkling	FALSE	FALSE	Diff Tribes	Diff Lakes	70.62	0.13
75	AAA028D10	AAA028C07	411	99.5	91.82	91.82	0.69	0.75	Alphaproteobacteria	LD12	Mendota	Alphaproteobacteria	LD12	Mendota	TRUE	TRUE	LD12	Mendota	91.82	0.72
76	AAA028D10	AAA027L15	424	99.5	90.88	90.87	0.59	0.74	Alphaproteobacteria	LD12	Mendota	Alphaproteobacteria	LD12	Mendota	TRUE	TRUE	LD12	Mendota	90.88	0.67
77	AAA028D10	AAA027J10	418	99.8	90.87	90.89	0.64	0.74	Alphaproteobacteria	LD12	Mendota	Alphaproteobacteria	LD12	Mendota	TRUE	TRUE	LD12	Mendota	90.88	0.69
78	AAA028D10	AAA027C06	402	99.8	90.02	90.01	0.61	0.72	Alphaproteobacteria	LD12	Mendota	Alphaproteobacteria	LD12	Mendota	TRUE	TRUE	LD12	Mendota	90.02	0.67
79	AAA028D10	AAA024N17	1369	99.9	95.75	95.74	0.25	0.72	Alphaproteobacteria	LD12	Mendota	Alphaproteobacteria	LD12	Sparkling	FALSE	TRUE	LD12	Diff Lakes	95.75	0.48
80	AAA028D10	AAA023L09	407	100	96.55	96.58	0.59	0.69	Alphaproteobacteria	LD12	Mendota	Alphaproteobacteria	LD12	Sparkling	FALSE	TRUE	LD12	Diff Lakes	96.56	0.64
81	AAA028C07	AAA027L15	410	99.5	91.84	91.84	0.58	0.68	Alphaproteobacteria	LD12	Mendota	Alphaproteobacteria	LD12	Mendota	TRUE	TRUE	LD12	Mendota	91.84	0.63
82	AAA028C07	AAA027J10	410	99.5	91.99	91.99	0.64	0.69	Alphaproteobacteria	LD12	Mendota	Alphaproteobacteria	LD12	Mendota	TRUE	TRUE	LD12	Mendota	91.99	0.67
83	AAA028C07	AAA027C06	393	99.7	91.8	91.8	0.63	0.69	Alphaproteobacteria	LD12	Mendota	Alphaproteobacteria	LD12	Mendota	TRUE	TRUE	LD12	Mendota	91.8	0.66
84	AAA028C07	AAA024N17	411	99.5	90.47	90.47	0.25	0.66	Alphaproteobacteria	LD12	Mendota	Alphaproteobacteria	LD12	Sparkling	FALSE	TRUE	LD12	Diff Lakes	90.47	0.46
85	AAA028C07	AAA023L09	406	99.8	91.56	91.55	0.58	0.63	Alphaproteobacteria	LD12	Mendota	Alphaproteobacteria	LD12	Sparkling	FALSE	TRUE	LD12	Diff Lakes	91.56	0.6
86	AAA028A23	AB141P03	1402	100	96.26	96.26	0.56	0.71	Actinobacteria	acI-B1	Mendota	Actinobacteria	acI-B1	Stechlin	FALSE	TRUE	acI-B1	Diff Lakes	96.26	0.64
87	AAA028A23	AAA278I18	406	99.8	76.93	76.93	0.62	0.55	Actinobacteria	acI-B1	Mendota	Actinobacteria	acI-B1	Damariscotta	FALSE	TRUE	acI-B1	Diff Lakes	76.93	0.58
88	AAA028A23	AAA023D18	1309	98.2	77.57	77.57	0.46	0.51	Actinobacteria	acI-B1	Mendota	Actinobacteria	acI-B1	Sparkling	FALSE	TRUE	acI-B1	Diff Lakes	77.57	0.48
89	AAA027M14	AB141P03	410	94.5	69.99	69.95	0.16	0.2	Actinobacteria	acI-A1	Mendota	Actinobacteria	acI-B1	Stechlin	FALSE	FALSE	Diff Tribes	Diff Lakes	69.97	0.18
90	AAA027M14	AAA278O22	410	99.1	77.89	77.87	0.54	0.39	Actinobacteria	acI-A1	Mendota	Actinobacteria	acI-A1	Damariscotta	FALSE	TRUE	acI-A1	Diff Lakes	77.88	0.47
91	AAA027M14	AAA278I18	409	94.2	70.17	70.15	0.22	0.19	Actinobacteria	acI-A1	Mendota	Actinobacteria	acI-B1	Damariscotta	FALSE	FALSE	Diff Tribes	Diff Lakes	70.16	0.21
92	AAA027M14	AAA044N04	410	94.9	73.04	73.04	0.42	0.27	Actinobacteria	acI-A1	Mendota	Actinobacteria	acI-A7	Damariscotta	FALSE	FALSE	Diff Tribes	Diff Lakes	73.04	0.34
93	AAA027M14	AAA044D11	410	94.9	71.23	71.21	0.25	0.18	Actinobacteria	acI-A1	Mendota	Actinobacteria	acI-B4	Damariscotta	FALSE	FALSE	Diff Tribes	Diff Lakes	71.22	0.21
94	AAA027M14	AAA041L13	410	94.9	72.97	72.97	0.4	0.24	Actinobacteria	acI-A1	Mendota	Actinobacteria	acI-A7	Damariscotta	FALSE	FALSE	Diff Tribes	Diff Lakes	72.97	0.32
95	AAA027M14	AAA028I14	352	94.4	72.15	72.15	0.14	0.18	Actinobacteria	acI-A1	Mendota	Actinobacteria	acI-A6	Mendota	TRUE	FALSE	Diff Tribes	Mendota	72.15	0.16
96	AAA027M14	AAA028A23	410	94.5	69.93	69.94	0.22	0.22	Actinobacteria	acI-A1	Mendota	Actinobacteria	acI-B1	Mendota	TRUE	FALSE	Diff Tribes	Mendota	69.94	0.22
97	AAA027M14	AAA027L06	410	94.5	70.2	70.2	0.26	0.18	Actinobacteria	acI-A1	Mendota	Actinobacteria	acI-B1	Mendota	TRUE	FALSE	Diff Tribes	Mendota	70.2	0.22
98	AAA027M14	AAA027J17	399	93.8	70.02	70.08	0.22	0.19	Actinobacteria	acI-A1	Mendota	Actinobacteria	acI-B1	Mendota	TRUE	FALSE	Diff Tribes	Mendota	70.05	0.21
99	AAA027M14	AAA024D14	410	95.2	73.48	73.44	0.26	0.28	Actinobacteria	acI-A1	Mendota	Actinobacteria	acI-A7	Sparkling	FALSE	FALSE	Diff Tribes	Diff Lakes	73.46	0.27
100	AAA027M14	AAA023J06	410	94.9	72.99	72.99	0.17	0.2	Actinobacteria	acI-A1	Mendota	Actinobacteria	acI-A7	Sparkling	FALSE	FALSE	Diff Tribes	Diff Lakes	72.99	0.18
101	AAA027M14	AAA023D18	410	94.5	69.88	69.89	0.17	0.19	Actinobacteria	acI-A1	Mendota	Actinobacteria	acI-B1	Sparkling	FALSE	FALSE	Diff Tribes	Diff Lakes	69.88	0.18
102	AAA027L15	AAA027J10	418	99.5	95.94	95.96	0.59	0.54	Alphaproteobacteria	LD12	Mendota	Alphaproteobacteria	LD12	Mendota	TRUE	TRUE	LD12	Mendota	95.95	0.56
103	AAA027L15	AAA027C06	402	99.3	95.55	95.55	0.69	0.65	Alphaproteobacteria	LD12	Mendota	Alphaproteobacteria	LD12	Mendota	TRUE	TRUE	LD12	Mendota	95.55	0.67
104	AAA027L15	AAA024N17	424	99.5	90.99	90.99	0.31	0.7	Alphaproteobacteria	LD12	Mendota	Alphaproteobacteria	LD12	Sparkling	FALSE	TRUE	LD12	Diff Lakes	90.99	0.51
105	AAA027L15	AAA023L09	407	99.8	90.53	90.54	0.61	0.57	Alphaproteobacteria	LD12	Mendota	Alphaproteobacteria	LD12	Sparkling	FALSE	TRUE	LD12	Diff Lakes	90.53	0.59
106	AAA027L06	AB141P03	1402	100	96.35	96.35	0.44	0.78	Actinobacteria	acI-B1	Mendota	Actinobacteria	acI-B1	Stechlin	FALSE	TRUE	acI-B1	Diff Lakes	96.35	0.61
107	AAA027L06	AAA278I18	406	99.8	77.06	77.06	0.59	0.72	Actinobacteria	acI-B1	Mendota	Actinobacteria	acI-B1	Damariscotta	FALSE	TRUE	acI-B1	Diff Lakes	77.06	0.66
108	AAA027L06	AAA028A23	1402	100	99.11	99.11	0.65	0.91	Actinobacteria	acI-B1	Mendota	Actinobacteria	acI-B1	Mendota	TRUE	TRUE	acI-B1	Mendota	99.11	0.78
109	AAA027L06	AAA023D18	1309	98.2	77.34	77.35	0.42	0.64	Actinobacteria	acI-B1	Mendota	Actinobacteria	acI-B1	Sparkling	FALSE	TRUE	acI-B1	Diff Lakes	77.34	0.53
110	AAA027J17	AB141P03	412	99.6	78.5	78.5	0.35	0.52	Actinobacteria	acI-B1	Mendota	Actinobacteria	acI-B1	Stechlin	FALSE	TRUE	acI-B1	Diff Lakes	78.5	0.43
111	AAA027J17	AAA278I18	398	99.3	78.31	78.31	0.57	0.59	Actinobacteria	acI-B1	Mendota	Actinobacteria	acI-B1	Damariscotta	FALSE	TRUE	acI-B1	Diff Lakes	78.31	0.58
112	AAA027J17	AAA028A23	412	99.6	79.43	79.44	0.57	0.67	Actinobacteria	acI-B1	Mendota	Actinobacteria	acI-B1	Mendota	TRUE	TRUE	acI-B1	Mendota	79.44	0.62
113	AAA027J17	AAA027L06	412	99.6	79.08	79.1	0.75	0.63	Actinobacteria	acI-B1	Mendota	Actinobacteria	acI-B1	Mendota	TRUE	TRUE	acI-B1	Mendota	79.09	0.69
114	AAA027J17	AAA023D18	412	99.6	78.08	78.09	0.39	0.51	Actinobacteria	acI-B1	Mendota	Actinobacteria	acI-B1	Sparkling	FALSE	TRUE	acI-B1	Diff Lakes	78.09	0.45
115	AAA027J10	AAA027C06	401	100	95.46	95.46	0.57	0.58	Alphaproteobacteria	LD12	Mendota	Alphaproteobacteria	LD12	Mendota	TRUE	TRUE	LD12	Mendota	95.46	0.57
116	AAA027J10	AAA024N17	418	99.8	90.8	90.8	0.2	0.49	Alphaproteobacteria	LD12	Mendota	Alphaproteobacteria	LD12	Sparkling	FALSE	TRUE	LD12	Diff Lakes	90.8	0.34
117	AAA027J10	AAA023L09	407	99.8	90.96	90.97	0.55	0.56	Alphaproteobacteria	LD12	Mendota	Alphaproteobacteria	LD12	Sparkling	FALSE	TRUE	LD12	Diff Lakes	90.97	0.56
118	AAA027C06	AAA024N17	402	99.8	89.54	89.55	0.27	0.65	Alphaproteobacteria	LD12	Mendota	Alphaproteobacteria	LD12	Sparkling	FALSE	TRUE	LD12	Diff Lakes	89.55	0.46
119	AAA027C06	AAA023L09	394	99.7	89.75	89.74	0.51	0.51	Alphaproteobacteria	LD12	Mendota	Alphaproteobacteria	LD12	Sparkling	FALSE	TRUE	LD12	Diff Lakes	89.75	0.51
120	AAA024N17	AAA023L09	407	100	96.82	96.82	0.62	0.26	Alphaproteobacteria	LD12	Sparkling	Alphaproteobacteria	LD12	Sparkling	TRUE	TRUE	LD12	Sparkling	96.82	0.44
121	AAA024D14	AB141P03	434	95.1	74.11	74.11	0.2	0.24	Actinobacteria	acI-A7	Sparkling	Actinobacteria	acI-B1	Stechlin	FALSE	FALSE	Diff Tribes	Diff Lakes	74.11	0.22
122	AAA024D14	AAA278I18	408	95.1	70.94	70.95	0.29	0.24	Actinobacteria	acI-A7	Sparkling	Actinobacteria	acI-B1	Damariscotta	FALSE	FALSE	Diff Tribes	Diff Lakes	70.94	0.27
123	AAA024D14	AAA044D11	434	96.5	72.32	72.28	0.28	0.2	Actinobacteria	acI-A7	Sparkling	Actinobacteria	acI-B4	Damariscotta	FALSE	FALSE	Diff Tribes	Diff Lakes	72.3	0.24
124	AAA024D14	AAA028A23	434	95.1	72.06	72.06	0.27	0.25	Actinobacteria	acI-A7	Sparkling	Actinobacteria	acI-B1	Mendota	FALSE	FALSE	Diff Tribes	Diff Lakes	72.06	0.26
125	AAA024D14	AAA027L06	434	95.1	71.49	71.5	0.33	0.22	Actinobacteria	acI-A7	Sparkling	Actinobacteria	acI-B1	Mendota	FALSE	FALSE	Diff Tribes	Diff Lakes	71.5	0.28
126	AAA024D14	AAA027J17	412	95	71.04	71.01	0.28	0.22	Actinobacteria	acI-A7	Sparkling	Actinobacteria	acI-B1	Mendota	FALSE	FALSE	Diff Tribes	Diff Lakes	71.03	0.25
127	AAA024D14	AAA023J06	434	99.3	91.5	91.51	0.36	0.41	Actinobacteria	acI-A7	Sparkling	Actinobacteria	acI-A7	Sparkling	TRUE	TRUE	acI-A7	Sparkling	91.5	0.39
128	AAA024D14	AAA023D18	434	95.1	71.05	71.08	0.2	0.21	Actinobacteria	acI-A7	Sparkling	Actinobacteria	acI-B1	Sparkling	TRUE	FALSE	Diff Tribes	Sparkling	71.06	0.21
129	AAA023J06	AB141P03	1402	93.8	71.18	71.23	0.15	0.15	Actinobacteria	acI-A7	Sparkling	Actinobacteria	acI-B1	Stechlin	FALSE	FALSE	Diff Tribes	Diff Lakes	71.21	0.15
130	AAA023J06	AAA278I18	406	94.8	71.05	71.06	0.21	0.15	Actinobacteria	acI-A7	Sparkling	Actinobacteria	acI-B1	Damariscotta	FALSE	FALSE	Diff Tribes	Diff Lakes	71.06	0.18
131	AAA023J06	AAA044D11	1402	94.4	71.41	71.45	0.21	0.13	Actinobacteria	acI-A7	Sparkling	Actinobacteria	acI-B4	Damariscotta	FALSE	FALSE	Diff Tribes	Diff Lakes	71.43	0.17
132	AAA023J06	AAA028A23	1402	93.8	71.45	71.48	0.19	0.15	Actinobacteria	acI-A7	Sparkling	Actinobacteria	acI-B1	Mendota	FALSE	FALSE	Diff Tribes	Diff Lakes	71.47	0.17
133	AAA023J06	AAA027L06	1402	93.8	70.92	70.93	0.24	0.14	Actinobacteria	acI-A7	Sparkling	Actinobacteria	acI-B1	Mendota	FALSE	FALSE	Diff Tribes	Diff Lakes	70.93	0.19
134	AAA023J06	AAA027J17	412	94.7	70.19	70.18	0.21	0.15	Actinobacteria	acI-A7	Sparkling	Actinobacteria	acI-B1	Mendota	FALSE	FALSE	Diff Tribes	Diff Lakes	70.19	0.18
135	AAA023J06	AAA023D18	1309	92.1	70.88	70.89	0.19	0.17	Actinobacteria	acI-A7	Sparkling	Actinobacteria	acI-B1	Sparkling	TRUE	FALSE	Diff Tribes	Sparkling	70.88	0.18
