# Supplementary material for: Contrasting patterns of genome-level diversity across distinct co-occurring bacterial populations
Source: ISME J. 2017 Dec 8;12(3):742–55. doi: 10.1038/s41396-017-0001-0 (PMC5962901; doi:10.1038/s41396-017-0001-0)
Supplement: Supplementary file 1 — Supplemental Tables [file 41396_2017_1_MOESM1_ESM.zip › Table-S3-uniqRecruitment-20160428.xlsx]

## Sheet: Sheet1
	uniq reads recruited	uniq reads / total reads	uniq reads recruited > 97.5ID	uniq reads recruited > 97.5 / total reads	total PTXW reads	Unique reads recruited > 97.5/ unique reads recruited
LD12	34281	0.00299609	17366	0.00151776	11441897	0.506578
acI	1019196	0.0890758	120910	0.0105673	11441897	0.118633
