# Supplementary material for: Contrasting patterns of genome-level diversity across distinct co-occurring bacterial populations
Source: ISME J. 2017 Dec 8;12(3):742–55. doi: 10.1038/s41396-017-0001-0 (PMC5962901; doi:10.1038/s41396-017-0001-0)
Supplement: Supplementary file 1 — Supplemental Tables [file 41396_2017_1_MOESM1_ESM.zip › Table-S4-allMetas-Metadata-20170815.xlsx]

## Sheet: Sheet1
library code	reads	bps	layer	date	JGI Genome Portal ID
CSNA	6987389	1476617251	Epilimnion	2008-06-26	LakMenEpi26Jun08
CXSP	6195624	1311610866	Epilimnion	2008-07-09	LakMenEpi09Jul08
CSCX	3997360	856300613	Epilimnion	2008-07-18	LakMenEpi18Jul08
CSNB	2968365	638047503	Epilimnion	2008-07-19	LakMenEpi19Jul08
CXPP	6348822	1400572418	Epilimnion	2008-07-21	LakMenEpi21Jul08
CSGH	3374669	721146998	Epilimnion	2008-07-23	LakMenEpi23Jul08
CXSC	4562732	974333512	Epilimnion	2008-07-30	LakMenEpi30Jul08
CXSH	2353829	529146904	Epilimnion	2008-08-05	LakMenEpi05Aug08
CSGT	2927184	645655289	Epilimnion	2008-08-13	LakMenEpi13Aug08
CXON	3116783	663750153	Epilimnion	2008-08-20	LakMenEpi20Aug08
CSHY	5368066	1175959009	Epilimnion	2008-08-27	LakMenEpi27Aug08
CSGW	7654970	1618303244	Epilimnion	2008-09-12	LakMenEpi12Sep08
CXPY	2341529	515614103	Epilimnion	2008-09-13	LakMenEpi13Sep08
CSCW	2931122	653414814	Epilimnion	2008-09-25	LakMenEpi25Sep08
CSGY	2846719	600397505	Epilimnion	2008-10-08	LakMenEpi08Oct08
CXSN	3237545	697264060	Epilimnion	2008-10-17	LakMenEpi17Oct08
PTXY	12610660	2757445511	Epilimnion	2009-04-22	LakMenE22Apr09ns
PTXW	11441897	2538187168	Epilimnion	2009-04-29	LakMenE29Apr09ns
PTXS	8757396	1996833903	Epilimnion	2009-06-09	LakMenE09Jun09ns
PTZH	8847525	2022301649	Epilimnion	2009-06-18	LakMenEpi18Jun09
PTZG	11849763	2593338192	Epilimnion	2009-06-26	LakMenEpi26Jun09
PTZC	10053315	2230923043	Epilimnion	2009-07-07	LakMenEpi07Jul09
PTZB	11339644	2516613371	Epilimnion	2009-07-30	LakMenEpi30Jul09
PUAA	9337325	2099785853	Epilimnion	2009-08-10	LakMenEpi10Aug09
PUAC	8519928	1896208021	Epilimnion	2009-08-26	LakMenEpi26Aug09
PUAH	10440560	2315618862	Epilimnion	2009-09-13	LakMenEpi13Sep09
PUBT	5169490	1088238917	Epilimnion	2009-09-14	LakMenEpi14Sep09
PUBB	5326418	1141014601	Epilimnion	2009-09-27	LakMenEpi27Sep09
PUBO	5464846	1169816285	Epilimnion	2009-10-07	LakMenE07Oct09ns
PUBU	6649835	1402340159	Epilimnion	2009-10-26	LakMenEpi26Oct09
PUBC	6109357	1296218646	Epilimnion	2009-11-14	LakMenEpi14Nov09
PUBA	5462455	1137929295	Epilimnion	2010-04-20	LakMenEpi20Apr10
CXOT	7055688	1510446822	Epilimnion	2010-05-05	LakMenEpi05May10
PUBH	4938892	1053678576	Epilimnion	2010-05-18	LakMenE18May10ns
CXPU	11876337	2640641775	Epilimnion	2010-05-20	LakMenEpi20May10
PUAP	5907154	1253039636	Epilimnion	2010-06-02	LakMenEpi02Jun10
CXSG	3180351	710478996	Epilimnion	2010-06-13	LakMenEpi13Jun10
PTZZ	4217928	911610122	Epilimnion	2010-06-15	LakMenEpi15Jun10
PUAG	4938724	1049509601	Epilimnion	2010-06-21	LakMenEpi21Jun10
PTYC	6382642	1320329436	Epilimnion	2010-07-06	LakMenEpi06Jul10
PTWY	5764558	1206185631	Epilimnion	2010-07-15	LakMenEpi15Jul10
CSNS	1440833	325661754	Epilimnion	2010-07-16	LakMenEpi16Jul10
PTXB	7754310	1625483225	Epilimnion	2010-07-27	LakMenE27Jul10ns
PTZP	6633255	1385102397	Epilimnion	2010-08-05	LakMenEpi05Aug10
PTYH	4542728	967694278	Epilimnion	2010-08-17	LakMenEpi17Aug10
PTYN	4736727	1005094229	Epilimnion	2010-08-30	LakMenEpi30Aug10
CSGO	6674905	1404697484	Epilimnion	2010-08-31	LakMenEpi31Aug10
PTYS	6527539	1362720015	Epilimnion	2010-09-14	LakMenEpi14Sep10
PTZS	5182371	1103661080	Epilimnion	2010-09-26	LakMenEpi26Sep10
PUAO	8902998	1887817796	Epilimnion	2010-10-13	LakMenEpi13Oct10
PUAN	6984074	1463326458	Epilimnion	2010-10-29	LakMenEpi29Oct10
PUAU	7254302	1524278432	Epilimnion	2010-11-19	LakMenEpi19Nov10
PUAS	7748966	1576564233	Epilimnion	2011-05-03	LakMenEpi03May11
PUBS	6253628	1361013668	Epilimnion	2011-05-18	LakMenE18May11ns
PTWZ	6867768	1500551764	Epilimnion	2011-06-01	LakMenE01Jun11ns
PTXA	7785217	1663669335	Epilimnion	2011-06-13	LakMenEpi13Jun11
PTYA	5838462	1290035677	Epilimnion	2011-06-28	LakMenEpi28Jun11
PTYB	4086464	889855629	Epilimnion	2011-07-12	LakMenEpi12Jul11
PTYG	8088429	1719704028	Epilimnion	2011-07-25	LakMenEpi25Jul11
PTYP	5756487	1224358844	Epilimnion	2011-08-09	LakMenEpi09Aug11
PTZO	7794087	1651485772	Epilimnion	2011-08-22	LakMenEpi22Aug11
PTZX	6679664	1425247523	Epilimnion	2011-09-04	LakMenEpi04Sep11
PTZT	5891299	1246702153	Epilimnion	2011-09-21	LakMenEpi21Sep11
PTZW	6324238	1370829799	Epilimnion	2011-10-03	LakMenEpi03Oct11
PUAT	5240114	1135980416	Epilimnion	2011-11-01	LakMenEpi01Nov11
PUAZ	5428140	1188920800	Epilimnion	2011-11-30	LakMenEpi30Nov11
PUAX	5505315	1201181577	Epilimnion	2012-03-15	LakMenEpi15Mar12
PUBP	7786439	1660650599	Epilimnion	2012-04-02	LakMenEpi02Apr12
PTXH	8636986	1863806359	Epilimnion	2012-05-05	LakMenEpi05May12
PTXO	6034692	1320241399	Epilimnion	2012-05-17	LakMenEpi17May12
PTXT	5265691	1143541803	Epilimnion	2012-06-02	LakMenEpi02Jun12
PTYO	5908120	1277443364	Epilimnion	2012-06-08	LakMenEpi08Jun12
PTYW	5895637	1283733723	Epilimnion	2012-06-15	LakMenEpi15Jun12
PTZA	6929379	1467349659	Epilimnion	2012-06-22	LakMenEpi22Jun12
PTXU	5548590	1220647601	Epilimnion	2012-06-29	LakMenEpi29Jun12
PTXP	8126577	1732778709	Epilimnion	2012-07-06	LakMenEpi06Jul12
PTXN	7063142	1517972007	Epilimnion	2012-07-13	LakMenEpi13Jul12
PTXC	5401808	1192312455	Epilimnion	2012-07-20	LakMenEpi20Jul12
PTYY	6888002	1506567788	Epilimnion	2012-07-27	LakMenEpi27Jul12
PTYZ	4795115	1055278603	Epilimnion	2012-08-03	LakMenEpi03Aug12
PTYU	5444558	1197099714	Epilimnion	2012-08-17	LakMenEpi17Aug12
PUAB	5274134	1153662469	Epilimnion	2012-08-24	LakMenEpi24Aug12
PTZU	7527867	1617642409	Epilimnion	2012-08-31	LakMenEpi31Aug12
PTZY	6182935	1330661711	Epilimnion	2012-09-07	LakMenEpi07Sep12
PUBG	5618366	1242544478	Epilimnion	2012-09-13	LakMenEpi13Sep12
PUBN	5665228	1230780588	Epilimnion	2012-09-21	LakMenEpi21Sep12
PUAW	4557806	1006247414	Epilimnion	2012-09-27	LakMenEpi27Sep12
PUAY	5562828	1232434231	Epilimnion	2012-10-08	LakMenEpi08Oct12
PTXG	5606097	1225877703	Epilimnion	2012-10-12	LakMenEpi12Oct12
PTXX	4114160	917855335	Epilimnion	2012-10-22	LakMenEpi22Oct12
PTXZ	2681896	626406967	Epilimnion	2012-10-26	LakMenEpi26Oct12
PTYX	6953406	1493552899	Epilimnion	2012-11-05	LakMenEpi05Nov12
PTYT	5960609	1310920870	Epilimnion	2012-11-09	LakMenEpi09Nov12
PTZN	7207518	1555090541	Epilimnion	2012-11-16	LakMenEpi16Nov12
Direct link to download all metagenomes from JGI's Genome Portal: http://genome.jgi.doe.gov/Mendota_metaG
