# Supplementary material for: Contrasting patterns of genome-level diversity across distinct co-occurring bacterial populations
Source: ISME J. 2017 Dec 8;12(3):742–55. doi: 10.1038/s41396-017-0001-0 (PMC5962901; doi:10.1038/s41396-017-0001-0)
Supplement: Supplementary file 1 — Supplemental Tables [file 41396_2017_1_MOESM1_ESM.zip › Table-S5-MEAbundCorrelationWTribe-20170814.xlsx]

## Sheet: Sheet1
SAG	otherSAG	correl	Tribe_SAG	Tribe_otherSAG
AAA027L15	AAA027J10	0.998583	LD12	LD12
AAA027J10	AAA027L15	0.998583	LD12	LD12
AAA027J10	AAA027C06	0.997773	LD12	LD12
AAA027C06	AAA027J10	0.997773	LD12	LD12
AAA027L15	AAA027C06	0.995749	LD12	LD12
AAA027C06	AAA027L15	0.995749	LD12	LD12
AAA028A23	AAA027L06	0.978745	acI-B1	acI-B1
AAA027L06	AAA028A23	0.978745	acI-B1	acI-B1
AAA028C07	AAA027J10	0.834413	LD12	LD12
AAA027J10	AAA028C07	0.834413	LD12	LD12
AAA028C07	AAA027L15	0.837854	LD12	LD12
AAA027L15	AAA028C07	0.837854	LD12	LD12
AAA028C07	AAA027C06	0.82996	LD12	LD12
AAA027C06	AAA028C07	0.82996	LD12	LD12
AAA027D23	AAA028I14	0.766599	acSTL-A1	acI-A6
AAA028I14	AAA027D23	0.766599	acI-A6	acSTL-A1
AAA027C02	AAA028I14	0.762955	PnecC	acI-A6
AAA028I14	AAA027C02	0.762955	acI-A6	PnecC
AAA027L15	AAA028D10	0.706073	LD12	LD12
AAA028D10	AAA027L15	0.706073	LD12	LD12
AAA028C07	AAA028D10	0.691093	LD12	LD12
AAA028D10	AAA027C06	0.691093	LD12	LD12
AAA028C07	AAA028D10	0.717004	LD12	LD12
AAA028D10	AAA028C07	0.717004	LD12	LD12
AAA028D10	AAA028C07	0.691093	LD12	LD12
AAA027C06	AAA028D10	0.691093	LD12	LD12
AAA027C02	AAA027D23	0.682186	PnecC	acSTL-A1
AAA027D23	AAA027C02	0.682186	acSTL-A1	PnecC
AAA028C07	AAA028N15	0.640081	LD12	acTH1-A1
AAA028N15	AAA028C07	0.640081	acTH1-A1	LD12
AAA027D23	AAA027I19	0.636842	acSTL-A1	Opiputaceae
AAA027I19	AAA027D23	0.636842	Opiputaceae	acSTL-A1
AAA028D10	AAA028K02	0.624899	LD12	LD28
AAA027C02	AAA027K21	0.624899	PnecC	betIII-A1
AAA027K21	AAA027C02	0.624899	betIII-A1	PnecC
AAA028K02	AAA028D10	0.624899	LD28	LD12
AAA027J10	AAA028N15	0.614372	LD12	acTH1-A1
AAA028I14	AAA027I19	0.614372	acI-A6	Opiputaceae
AAA027I19	AAA028I14	0.614372	Opiputaceae	acI-A6
AAA028N15	AAA027J10	0.614372	acTH1-A1	LD12
AAA027L15	AAA028N15	0.609312	LD12	acTH1-A1
AAA028N15	AAA027L15	0.609312	acTH1-A1	LD12
AAA027D23	AAA027K21	0.608097	acSTL-A1	betIII-A1
AAA027K21	AAA027D23	0.608097	betIII-A1	acSTL-A1
AAA027I19	AAA028D10	0.607692	Opiputaceae	LD12
AAA028D10	AAA027I19	0.607692	LD12	Opiputaceae
AAA027C06	AAA028N15	0.601417	LD12	acTH1-A1
AAA028N15	AAA027C06	0.601417	acTH1-A1	LD12
AAA027L15	AAA028A23	0.594332	LD12	acI-B1
AAA028A23	AAA027L15	0.594332	acI-B1	LD12
AAA028A23	AAA027J10	0.589676	acI-B1	LD12
AAA027J10	AAA028A23	0.589676	LD12	acI-B1
AAA028A23	AAA027C06	0.58583	acI-B1	LD12
AAA027C06	AAA028A23	0.58583	LD12	acI-B1
AAA027L15	AAA027L06	0.583603	LD12	acI-B1
AAA027L06	AAA027L15	0.583603	acI-B1	LD12
AAA027J10	AAA027L06	0.57834	LD12	acI-B1
AAA027L06	AAA027J10	0.57834	acI-B1	LD12
AAA027L06	AAA027C06	0.57753	acI-B1	LD12
AAA027C06	AAA027L06	0.57753	LD12	acI-B1
AAA028K02	AAA028A23	0.557895	LD28	acI-B1
AAA028A23	AAA028K02	0.557895	acI-B1	LD28
AAA027K21	AAA027I19	0.545749	betIII-A1	Opiputaceae
AAA027I19	AAA027K21	0.545749	Opiputaceae	betIII-A1
AAA028C07	AAA027M14	0.54332	LD12	acI-A1
AAA027M14	AAA028C07	0.54332	acI-A1	LD12
AAA027L06	AAA028K02	0.515789	acI-B1	LD28
AAA028K02	AAA027L06	0.515789	LD28	acI-B1
AAA027K21	AAA028C07	0.50587	betIII-A1	LD12
AAA028C07	AAA027K21	0.50587	LD12	betIII-A1
AAA027L15	AAA028K02	0.505061	LD12	LD28
AAA028K02	AAA027L15	0.505061	LD28	LD12
AAA027C06	AAA028K02	0.502429	LD12	LD28
AAA028K02	AAA027C06	0.502429	LD28	LD12
AAA027J10	AAA028K02	0.50081	LD12	LD28
AAA028K02	AAA027J10	0.50081	LD28	LD12
AAA027N21	AAA028I14	0.500202	Flavo-A2	acI-A6
AAA028I14	AAA027N21	0.500202	acI-A6	Flavo-A2
AAA027I19	AAA027C02	0.495951	Opiputaceae	PnecC
AAA027C02	AAA027I19	0.495951	PnecC	Opiputaceae
AAA028A23	AAA028C07	0.494332	acI-B1	LD12
AAA028C07	AAA028A23	0.494332	LD12	acI-B1
AAA028C07	AAA027L06	0.493725	LD12	acI-B1
AAA027L06	AAA028C07	0.493725	acI-B1	LD12
AAA028C07	AAA027I19	0.490283	LD12	Opiputaceae
AAA027I19	AAA028C07	0.490283	Opiputaceae	LD12
AAA028C07	AAA027G08	0.488259	LD12	bacI-A1
AAA027G08	AAA028C07	0.488259	bacI-A1	LD12
AAA027G08	AAA027J10	0.487045	bacI-A1	LD12
AAA027J10	AAA027G08	0.487045	LD12	bacI-A1
AAA027L15	AAA027G08	0.483806	LD12	bacI-A1
AAA027G08	AAA027L15	0.483806	bacI-A1	LD12
AAA027G08	AAA027J17	0.477935	bacI-A1	acI-B1
AAA027J17	AAA027G08	0.477935	acI-B1	bacI-A1
AAA027N21	AAA027C02	0.475911	Flavo-A2	PnecC
AAA027C02	AAA027N21	0.475911	PnecC	Flavo-A2
AAA027G08	AAA028D10	0.474899	bacI-A1	LD12
AAA028D10	AAA027G08	0.474899	LD12	bacI-A1
AAA027L06	AAA027G08	0.465587	acI-B1	bacI-A1
AAA027G08	AAA027L06	0.465587	bacI-A1	acI-B1
AAA027J17	AAA027M14	0.465587	acI-B1	acI-A1
AAA027M14	AAA027J17	0.465587	acI-A1	acI-B1
AAA028A23	AAA028D10	0.462146	acI-B1	LD12
AAA028D10	AAA028A23	0.462146	LD12	acI-B1
AAA028A23	AAA027G08	0.456275	acI-B1	bacI-A1
AAA027G08	AAA028A23	0.456275	bacI-A1	acI-B1
AAA028K02	AAA028C07	0.454049	LD28	LD12
AAA028C07	AAA028K02	0.454049	LD12	LD28
AAA027C06	AAA027G08	0.44919	LD12	bacI-A1
AAA027G08	AAA027C06	0.44919	bacI-A1	LD12
AAA028D10	AAA028N15	0.436235	LD12	acTH1-A1
AAA028N15	AAA028D10	0.436235	acTH1-A1	LD12
AAA027N21	AAA028D10	0.433603	Flavo-A2	LD12
AAA028D10	AAA027N21	0.433603	LD12	Flavo-A2
AAA028N15	AAA027G08	0.433603	acTH1-A1	bacI-A1
AAA027G08	AAA028N15	0.433603	bacI-A1	acTH1-A1
AAA027L06	AAA028D10	0.426113	acI-B1	LD12
AAA028D10	AAA027L06	0.426113	LD12	acI-B1
AAA027I19	AAA027N21	0.426113	Opiputaceae	Flavo-A2
AAA027N21	AAA027I19	0.426113	Flavo-A2	Opiputaceae
AAA028I14	AAA027K21	0.425101	acI-A6	betIII-A1
AAA027K21	AAA028I14	0.425101	betIII-A1	acI-A6
AAA027G08	AAA027M14	0.421255	bacI-A1	acI-A1
AAA027M14	AAA027G08	0.421255	acI-A1	bacI-A1
AAA028N15	AAA027K21	0.420243	acTH1-A1	betIII-A1
AAA027K21	AAA028N15	0.420243	betIII-A1	acTH1-A1
AAA027M14	AAA027K21	0.417409	acI-A1	betIII-A1
AAA027K21	AAA027M14	0.417409	betIII-A1	acI-A1
AAA027I19	AAA028K02	0.403239	Opiputaceae	LD28
AAA028K02	AAA027I19	0.403239	LD28	Opiputaceae
AAA027K21	AAA027N21	0.388259	betIII-A1	Flavo-A2
AAA027N21	AAA027K21	0.388259	Flavo-A2	betIII-A1
AAA028N15	AAA027C02	0.387449	acTH1-A1	PnecC
AAA027C02	AAA028N15	0.387449	PnecC	acTH1-A1
AAA028D10	AAA027K21	0.387247	LD12	betIII-A1
AAA027K21	AAA028D10	0.387247	betIII-A1	LD12
AAA028N15	AAA027M14	0.384008	acTH1-A1	acI-A1
AAA027M14	AAA028N15	0.384008	acI-A1	acTH1-A1
AAA027C06	AAA027I19	0.376518	LD12	Opiputaceae
AAA027I19	AAA027C06	0.376518	Opiputaceae	LD12
AAA027J10	AAA027I19	0.371862	LD12	Opiputaceae
AAA027I19	AAA027J10	0.371862	Opiputaceae	LD12
AAA027J17	AAA027L15	0.365385	acI-B1	LD12
AAA027L15	AAA027J17	0.365385	LD12	acI-B1
AAA027J10	AAA027J17	0.362551	LD12	acI-B1
AAA027J17	AAA027J10	0.362551	acI-B1	LD12
AAA027I19	AAA027L15	0.360729	Opiputaceae	LD12
AAA027L15	AAA027I19	0.360729	LD12	Opiputaceae
AAA027D23	AAA028C07	0.356275	acSTL-A1	LD12
AAA028C07	AAA027D23	0.356275	LD12	acSTL-A1
AAA027C02	AAA028D10	0.348178	PnecC	LD12
AAA028D10	AAA027C02	0.348178	LD12	PnecC
AAA027C06	AAA027J17	0.346559	LD12	acI-B1
AAA027J17	AAA027C06	0.346559	acI-B1	LD12
AAA028I14	AAA027I06	0.345951	acI-A6	Lhab-A1
AAA027I06	AAA028I14	0.345951	Lhab-A1	acI-A6
AAA027N21	AAA028C07	0.344939	Flavo-A2	LD12
AAA028C07	AAA027N21	0.344939	LD12	Flavo-A2
AAA027M14	AAA027J10	0.329757	acI-A1	LD12
AAA027J10	AAA027M14	0.329757	LD12	acI-A1
AAA027N21	AAA027G08	0.324291	Flavo-A2	bacI-A1
AAA027G08	AAA027N21	0.324291	bacI-A1	Flavo-A2
AAA027M14	AAA027L15	0.318219	acI-A1	LD12
AAA027L15	AAA027M14	0.318219	LD12	acI-A1
AAA028N15	AAA028A23	0.316802	acTH1-A1	acI-B1
AAA028A23	AAA028N15	0.316802	acI-B1	acTH1-A1
AAA027N21	AAA027D23	0.316194	Flavo-A2	acSTL-A1
AAA027D23	AAA027N21	0.316194	acSTL-A1	Flavo-A2
AAA027M14	AAA027N21	0.311538	acI-A1	Flavo-A2
AAA027N21	AAA027M14	0.311538	Flavo-A2	acI-A1
AAA028A23	AAA027M14	0.310121	acI-B1	acI-A1
AAA027M14	AAA028A23	0.310121	acI-A1	acI-B1
AAA028A23	AAA027N21	0.309717	acI-B1	Flavo-A2
AAA027N21	AAA028A23	0.309717	Flavo-A2	acI-B1
AAA027C06	AAA027M14	0.30587	LD12	acI-A1
AAA027M14	AAA027C06	0.30587	acI-A1	LD12
AAA028K02	AAA027G08	0.302632	LD28	bacI-A1
AAA027G08	AAA028K02	0.302632	bacI-A1	LD28
AAA027M14	AAA027L06	0.297368	acI-A1	acI-B1
AAA027L06	AAA027M14	0.297368	acI-B1	acI-A1
AAA027J17	AAA027L06	0.255668	acI-B1	acI-B1
AAA027L06	AAA027J17	0.255668	acI-B1	acI-B1
AAA028N15	AAA027I19	0.284615	acTH1-A1	Opiputaceae
AAA027I19	AAA028N15	0.284615	Opiputaceae	acTH1-A1
AAA028N15	AAA027D23	0.281984	acTH1-A1	acSTL-A1
AAA027D23	AAA028N15	0.281984	acSTL-A1	acTH1-A1
AAA028N15	AAA027L06	0.279757	acTH1-A1	acI-B1
AAA027L06	AAA028N15	0.279757	acI-B1	acTH1-A1
AAA028A23	AAA027J17	0.278138	acI-B1	acI-B1
AAA027J17	AAA028A23	0.278138	acI-B1	acI-B1
AAA028C07	AAA027C02	0.274899	LD12	PnecC
AAA027C02	AAA028C07	0.274899	PnecC	LD12
AAA027J17	AAA028N15	0.274899	acI-B1	acTH1-A1
AAA028N15	AAA027J17	0.274899	acTH1-A1	acI-B1
AAA027J17	AAA028C07	0.259312	acI-B1	LD12
AAA028C07	AAA027J17	0.259312	LD12	acI-B1
AAA028D10	AAA028I14	0.25	LD12	acI-A6
AAA028I14	AAA028D10	0.25	acI-A6	LD12
AAA027I19	AAA028A23	0.247773	Opiputaceae	acI-B1
AAA028A23	AAA027I19	0.247773	acI-B1	Opiputaceae
AAA027I06	AAA028K02	0.243117	Lhab-A1	LD28
AAA028K02	AAA027I06	0.243117	LD28	Lhab-A1
AAA027N21	AAA027L06	0.232794	Flavo-A2	acI-B1
AAA027L06	AAA027N21	0.232794	acI-B1	Flavo-A2
AAA028C07	AAA028I14	0.227733	LD12	acI-A6
AAA028I14	AAA028C07	0.227733	acI-A6	LD12
AAA028D10	AAA027M14	0.22753	LD12	acI-A1
AAA027M14	AAA028D10	0.22753	acI-A1	LD12
AAA027K21	AAA027J10	0.225506	betIII-A1	LD12
AAA027J10	AAA027K21	0.225506	LD12	betIII-A1
AAA027D23	AAA028D10	0.223077	acSTL-A1	LD12
AAA028D10	AAA027D23	0.223077	LD12	acSTL-A1
AAA028K02	AAA027N21	0.22004	LD28	Flavo-A2
AAA027N21	AAA028K02	0.22004	Flavo-A2	LD28
AAA027I06	AAA027I19	0.217814	Lhab-A1	Opiputaceae
AAA027I19	AAA027I06	0.217814	Opiputaceae	Lhab-A1
AAA027L15	AAA027K21	0.215385	LD12	betIII-A1
AAA027K21	AAA027L15	0.215385	betIII-A1	LD12
AAA027I19	AAA027L06	0.21336	Opiputaceae	acI-B1
AAA027L06	AAA027I19	0.21336	acI-B1	Opiputaceae
AAA028I14	AAA028K02	0.210324	acI-A6	LD28
AAA028K02	AAA028I14	0.210324	LD28	acI-A6
AAA027K21	AAA027C06	0.209717	betIII-A1	LD12
AAA027C06	AAA027K21	0.209717	LD12	betIII-A1
AAA028I14	AAA028A23	0.205263	acI-A6	acI-B1
AAA028A23	AAA028I14	0.205263	acI-B1	acI-A6
AAA028K02	AAA028N15	0.198178	LD28	acTH1-A1
AAA028N15	AAA028K02	0.198178	acTH1-A1	LD28
AAA028N15	AAA027N21	0.180769	acTH1-A1	Flavo-A2
AAA027N21	AAA028N15	0.180769	Flavo-A2	acTH1-A1
AAA027I06	AAA027N21	0.179757	Lhab-A1	Flavo-A2
AAA027N21	AAA027I06	0.179757	Flavo-A2	Lhab-A1
AAA027G08	AAA027K21	0.176923	bacI-A1	betIII-A1
AAA027K21	AAA027G08	0.176923	betIII-A1	bacI-A1
AAA027C02	AAA027M14	0.157085	PnecC	acI-A1
AAA027M14	AAA027C02	0.157085	acI-A1	PnecC
AAA027N21	AAA027J10	0.156883	Flavo-A2	LD12
AAA027J10	AAA027N21	0.156883	LD12	Flavo-A2
AAA028I14	AAA028N15	0.152227	acI-A6	acTH1-A1
AAA028N15	AAA028I14	0.152227	acTH1-A1	acI-A6
AAA028I14	AAA027L06	0.151417	acI-A6	acI-B1
AAA027L06	AAA028I14	0.151417	acI-B1	acI-A6
AAA027L15	AAA027N21	0.141093	LD12	Flavo-A2
AAA027N21	AAA027L15	0.141093	Flavo-A2	LD12
AAA027C06	AAA027N21	0.127935	LD12	Flavo-A2
AAA027N21	AAA027C06	0.127935	Flavo-A2	LD12
AAA028A23	AAA027K21	0.125506	acI-B1	betIII-A1
AAA027K21	AAA028A23	0.125506	betIII-A1	acI-B1
AAA027C06	AAA027D23	0.119636	LD12	acSTL-A1
AAA027D23	AAA027C06	0.119636	acSTL-A1	LD12
AAA027D23	AAA027J10	0.117814	acSTL-A1	LD12
AAA027J10	AAA027D23	0.117814	LD12	acSTL-A1
AAA027L15	AAA027D23	0.108907	LD12	acSTL-A1
AAA027D23	AAA027L15	0.108907	acSTL-A1	LD12
AAA027J10	AAA027C02	0.108704	LD12	PnecC
AAA027C02	AAA027J10	0.108704	PnecC	LD12
AAA027L15	AAA027C02	0.104251	LD12	PnecC
AAA027C02	AAA027L15	0.104251	PnecC	LD12
AAA028A23	AAA027C02	0.103239	acI-B1	PnecC
AAA027C02	AAA028A23	0.103239	PnecC	acI-B1
AAA027K21	AAA027L06	0.100607	betIII-A1	acI-B1
AAA027L06	AAA027K21	0.100607	acI-B1	betIII-A1
AAA027I06	AAA027C02	0.100607	Lhab-A1	PnecC
AAA027C02	AAA027I06	0.100607	PnecC	Lhab-A1
AAA027C02	AAA027C06	0.0904858	PnecC	LD12
AAA027C06	AAA027C02	0.0904858	LD12	PnecC
AAA027D23	AAA027I06	0.0856275	acSTL-A1	Lhab-A1
AAA027I06	AAA027D23	0.0856275	Lhab-A1	acSTL-A1
AAA028A23	AAA027D23	0.0797571	acI-B1	acSTL-A1
AAA027D23	AAA028A23	0.0797571	acSTL-A1	acI-B1
AAA027D23	AAA027M14	0.0688259	acSTL-A1	acI-A1
AAA027M14	AAA027D23	0.0688259	acI-A1	acSTL-A1
AAA028I14	AAA027M14	0.0672065	acI-A6	acI-A1
AAA027M14	AAA028I14	0.0672065	acI-A1	acI-A6
AAA028K02	AAA027K21	0.0659919	LD28	betIII-A1
AAA027K21	AAA028K02	0.0659919	betIII-A1	LD28
AAA027J17	AAA028K02	0.0635628	acI-B1	LD28
AAA027I19	AAA027G08	0.0635628	Opiputaceae	bacI-A1
AAA028K02	AAA027J17	0.0635628	LD28	acI-B1
AAA027G08	AAA027I19	0.0635628	bacI-A1	Opiputaceae
AAA027L06	AAA027D23	0.0633603	acI-B1	acSTL-A1
AAA027D23	AAA027L06	0.0633603	acSTL-A1	acI-B1
AAA028D10	AAA027J17	0.0516194	LD12	acI-B1
AAA027J17	AAA028D10	0.0516194	acI-B1	LD12
AAA027M14	AAA028K02	0.0437247	acI-A1	LD28
AAA028K02	AAA027M14	0.0437247	LD28	acI-A1
AAA027G08	AAA027C02	0.0352227	bacI-A1	PnecC
AAA027C02	AAA027G08	0.0352227	PnecC	bacI-A1
AAA028K02	AAA027C02	0.0257085	LD28	PnecC
AAA027C02	AAA028K02	0.0257085	PnecC	LD28
AAA027C06	AAA028I14	0.0248988	LD12	acI-A6
AAA028I14	AAA027C06	0.0248988	acI-A6	LD12
AAA027C02	AAA027L06	0.0240891	PnecC	acI-B1
AAA027L06	AAA027C02	0.0240891	acI-B1	PnecC
AAA027J10	AAA028I14	0.0222672	LD12	acI-A6
AAA028I14	AAA027J10	0.0222672	acI-A6	LD12
AAA028I14	AAA027L15	0.0131579	acI-A6	LD12
AAA027L15	AAA028I14	0.0131579	LD12	acI-A6
AAA028K02	AAA027D23	-0.0163968	LD28	acSTL-A1
AAA027D23	AAA028K02	-0.0163968	acSTL-A1	LD28
AAA028A23	AAA027I06	-0.0244939	acI-B1	Lhab-A1
AAA027I06	AAA028A23	-0.0244939	Lhab-A1	acI-B1
AAA027M14	AAA027I19	-0.0261134	acI-A1	Opiputaceae
AAA027I19	AAA027M14	-0.0261134	Opiputaceae	acI-A1
AAA027I06	AAA027K21	-0.0504049	Lhab-A1	betIII-A1
AAA027K21	AAA027I06	-0.0504049	betIII-A1	Lhab-A1
AAA027I06	AAA027L06	-0.088664	Lhab-A1	acI-B1
AAA027L06	AAA027I06	-0.088664	acI-B1	Lhab-A1
AAA027K21	AAA027J17	-0.0896761	betIII-A1	acI-B1
AAA027J17	AAA027K21	-0.0896761	acI-B1	betIII-A1
AAA028I14	AAA027G08	-0.154858	acI-A6	bacI-A1
AAA027G08	AAA028I14	-0.154858	bacI-A1	acI-A6
AAA028D10	AAA027I06	-0.173887	LD12	Lhab-A1
AAA027I06	AAA028D10	-0.173887	Lhab-A1	LD12
AAA027D23	AAA027G08	-0.19332	acSTL-A1	bacI-A1
AAA027G08	AAA027D23	-0.19332	bacI-A1	acSTL-A1
AAA027J17	AAA027N21	-0.202429	acI-B1	Flavo-A2
AAA027N21	AAA027J17	-0.202429	Flavo-A2	acI-B1
AAA027I19	AAA027J17	-0.317409	Opiputaceae	acI-B1
AAA027J17	AAA027I19	-0.317409	acI-B1	Opiputaceae
AAA027J17	AAA027D23	-0.32085	acI-B1	acSTL-A1
AAA027D23	AAA027J17	-0.32085	acSTL-A1	acI-B1
AAA027I06	AAA027M14	-0.36498	Lhab-A1	acI-A1
AAA027M14	AAA027I06	-0.36498	acI-A1	Lhab-A1
AAA027I06	AAA027G08	-0.374696	Lhab-A1	bacI-A1
AAA027G08	AAA027I06	-0.374696	bacI-A1	Lhab-A1
AAA027C02	AAA027J17	-0.375911	PnecC	acI-B1
AAA027J17	AAA027C02	-0.375911	acI-B1	PnecC
AAA027I06	AAA027J17	-0.413765	Lhab-A1	acI-B1
AAA027J17	AAA027I06	-0.413765	acI-B1	Lhab-A1
AAA028C07	AAA027I06	-0.424899	LD12	Lhab-A1
AAA027I06	AAA028C07	-0.424899	Lhab-A1	LD12
AAA027I06	AAA028N15	-0.451822	Lhab-A1	acTH1-A1
AAA028N15	AAA027I06	-0.451822	acTH1-A1	Lhab-A1
AAA027I06	AAA027C06	-0.454049	Lhab-A1	LD12
AAA027C06	AAA027I06	-0.454049	LD12	Lhab-A1
AAA027J10	AAA027I06	-0.466194	LD12	Lhab-A1
AAA027I06	AAA027J10	-0.466194	Lhab-A1	LD12
AAA027L15	AAA027I06	-0.467611	LD12	Lhab-A1
AAA027I06	AAA027L15	-0.467611	Lhab-A1	LD12
AAA028I14	AAA027J17	-0.473077	acI-A6	acI-B1
AAA027J17	AAA028I14	-0.473077	acI-B1	acI-A6
