# Supplementary material for: Contrasting patterns of genome-level diversity across distinct co-occurring bacterial populations
Source: ISME J. 2017 Dec 8;12(3):742–55. doi: 10.1038/s41396-017-0001-0 (PMC5962901; doi:10.1038/s41396-017-0001-0)
Supplement: Supplementary file 1 — Supplemental Tables [file 41396_2017_1_MOESM1_ESM.zip › Table-S6-Recruitments-bySAGandMonth.xlsx]

## Sheet: ANI
SAG	2008_06	2008_07	2008_08	2008_09	2008_10	2009_04	2009_06	2009_07	2009_08	2009_09	2009_10	2009_11	2010_04	2010_05	2010_06	2010_07	2010_08	2010_09	2010_10	2010_11	2011_05	2011_06	2011_07	2011_08	2011_09	2011_10	2011_11	2012_03	2012_04	2012_05	2012_06	2012_07	2012_08	2012_09	2012_10	2012_11	HZHY	HZIA	HZIB
AAA023D18	98.6012	98.6019	98.6032	98.6133	98.6156	98.6011	98.603	98.6054	98.608	98.6062	98.5985	98.5922	98.5691	98.5853	98.5917	98.6002	98.599	98.5874	98.6029	98.5808	98.6141	98.6242	98.6191	98.577	98.609	98.6351	98.621	98.6195	98.6381	98.6236	98.6114	98.6225	98.6192	98.6003	98.6046	98.6214	98.6057	98.6197	98.5902
AAA023J06	98.6475	98.799	98.8646	98.6661	98.6664	98.6831	98.661	98.6484	98.6336	98.6082	98.6767	98.7013	98.6632	98.6749	98.6556	98.6779	98.5449	98.5123	98.5333	98.5779	98.6852	98.7069	98.7822	98.7829	98.6977	98.6453	98.6405	98.654	98.6716	98.6843	98.6043	98.5787	98.6357	98.5858	98.5907	98.5963	98.6766	98.5749	98.6861
AAA023L09	98.8346	98.8606	98.8601	98.865	98.8976	98.8761	98.8749	98.866	98.865	98.8788	98.871	98.8752	98.8649	98.8546	98.8638	98.8752	98.8804	98.8962	98.8969	98.8936	98.8942	98.9	98.8621	98.8727	98.8951	98.8904	98.8783	98.8883	98.8731	98.8796	98.8884	98.904	98.8916	98.8894	98.8876	98.8987	98.868	98.8947	98.8647
AAA024D14	98.5466	98.5418	98.5908	98.5043	98.5295	98.5246	98.5449	98.5488	98.4768	98.5034	98.5272	98.5327	98.4992	98.5274	98.5562	98.5697	98.524	98.4674	98.478	98.4751	98.5001	98.5638	98.5398	98.58	98.4948	98.5157	98.478	98.4855	98.4948	98.5274	98.54	98.5072	98.5124	98.5343	98.5131	98.4822	98.5107	98.4959	98.5582
AAA024N17	98.8585	98.8743	98.874	98.8915	98.9012	98.8916	98.8904	98.8942	98.884	98.8915	98.8734	98.8881	98.8783	98.8695	98.8854	98.883	98.893	98.8933	98.8928	98.8899	98.912	98.9124	98.8636	98.8731	98.8968	98.8797	98.8822	98.8747	98.881	98.8903	98.9051	98.9138	98.907	98.897	98.9006	98.9127	98.8937	98.906	98.8728
AAA027C02	99.4693	99.351	99.6083	99.2909	99.078	99.5865	99.6179	99.5645	99.5564	99.4806	99.7034	99.7039	99.6417	99.6347	99.6282	99.6252	99.6713	99.4917	99.6981	99.5149	99.6707	99.6928	99.5225	99.7531	99.6327	99.5649	99.6297	99.5856	99.6264	99.6443	99.5612	99.6272	99.6515	99.5967	99.6246	99.6499	99.6276	99.594	99.6039
AAA027C06	98.661	98.6949	98.7027	98.7092	98.7181	98.7004	98.7007	98.6975	98.6987	98.7183	98.7198	98.7273	98.7389	98.7064	98.7166	98.7252	98.7261	98.7264	98.7245	98.7126	98.7105	98.7061	98.7159	98.7157	98.7089	98.6984	98.7038	98.6947	98.6947	98.6807	98.6799	98.6948	98.6918	98.6978	98.7042	98.6964	98.7218	98.7176	98.7098
AAA027D23	99.1914	99.2526	99.2171	99.1627	99.4243	99.3929	99.127	99.0833	99.1244	99.1235	99.1394	99.1195	99.4355	99.3362	99.3769	99.2018	99.0948	99.1258	99.3752	99.3809	99.3754	99.2829	99.192	99.0616	98.9651	99.0067	99.2121	99.2267	99.2085	99.306	98.9816	99.0409	99.2923	99.1098	99.1439	99.0892	99.313	99.284	99.3355
AAA027G08	98.884	98.4238	98.4105	98.3672	98.4428	98.7672	99.4292	98.7999	98.4164	98.4474	98.4375	98.5702	98.8771	98.6273	98.5633	98.4963	98.5317	98.3533	98.3997	98.394	98.2747	98.4913	98.4557	98.4922	98.4498	98.4882	98.6348	98.5567	98.3991	98.4854	98.459	98.5177	98.5356	98.5116	98.4813	98.4815	98.6974	98.4288	98.5644
AAA027I06	99.2419	99.3538	99.3246	99.3436	99.3732	99.0657	99.2611	99.3589	99.3618	99.345	99.3423	99.2782	99.2398	99.2793	99.2958	99.3398	99.2196	99.3583	99.3715	99.3527	99.2618	99.2591	99.2492	99.2931	99.391	99.3481	99.3165	99.2555	99.2991	99.3084	99.3722	99.3791	99.3555	99.3924	99.3084	99.3547	99.2235	99.3523	99.2985
AAA027I19	99.1629	99.241	99.1676	99.8	99.5019	99.3959	99.2138	99.1908	99.635	99.45	99.2116	99.1677	99.595	98.955	99.1784	99.3957	98.798	99.005	99.2537	99.2244	99.3649	99.3061	99.2129	99.2185	99.095	99.642	99.2476	99.3172	99.2561	99.2323	99.1796	99.28	99.333	99.4375	99.3547	99.2084	99.323	99.2631	99.6417
AAA027J10	98.9143	98.9703	98.9748	98.9843	98.9911	98.9392	98.9346	98.9355	98.9641	99.0059	98.9989	98.9979	98.9789	98.9422	98.9769	98.9688	98.9759	98.9787	98.9699	98.9718	98.9448	98.9553	98.9934	99.0109	98.9971	98.9871	98.9707	98.9309	98.9433	98.9623	98.9779	98.9664	98.9817	98.9747	98.9827	98.9615	98.9682	98.9741	98.9764
AAA027J17	98.9789	99.017	99.0444	99.0792	99.1123	99.0862	99.0467	99.0332	99.0469	99.0586	99.0342	99.0347	99.022	98.9882	99.0142	99.0416	99.0461	99.0625	99.0561	99.0337	99.0188	99.0251	99.04	99.06	99.0596	99.0343	99.0348	99.0508	99.0259	99.0526	99.0376	98.9891	99.0734	99.0348	99.0705	98.9964	99.0321	99.0509	99.0174
AAA027K21	99.5797	99.5733	99.6293	99.5889	99.6512	99.5337	99.5815	99.5758	99.6025	99.6404	99.665	99.6754	99.4904	99.5085	99.6003	99.5952	99.6738	99.533	99.5426	99.5374	99.5747	99.6257	99.6329	99.625	99.5325	99.515	99.517	99.5385	99.491	99.606	99.6314	99.6708	99.6535	99.6406	99.6595	99.705	99.3865	99.4906	99.5783
AAA027L06	99.3895	99.3786	99.2979	99.4073	99.5251	99.4487	99.4094	99.3409	99.3974	99.396	99.4199	99.3579	99.3798	99.3638	99.3891	99.3141	99.3623	99.4339	99.4426	99.4076	99.3941	99.3787	99.2981	99.3347	99.353	99.2739	99.3239	99.3072	99.3284	99.1285	98.9233	98.9516	99.0338	99.1227	99.1635	98.9454	99.3354	99.3844	99.3923
AAA027L15	98.8628	98.914	98.9355	98.9392	98.9712	98.9313	98.9331	98.8993	98.9142	98.9478	98.9449	98.9413	98.9304	98.8986	98.9243	98.9195	98.9409	98.9345	98.9313	98.9298	98.9038	98.9125	98.9346	98.9469	98.9316	98.9057	98.9056	98.8776	98.8789	98.8934	98.9082	98.9045	98.9106	98.9023	98.9062	98.9013	98.9195	98.9269	98.9234
AAA027M14	99.2255	99.2789	99.4092	99.3221	99.3687	99.255	99.2825	99.3614	99.4066	99.3493	99.3485	99.2799	99.2962	99.3106	99.4707	99.3578	99.3546	99.2549	99.2468	99.3072	99.3746	99.4319	99.418	99.3197	99.2674	99.206	99.2159	99.2134	99.2765	99.2239	99.1659	99.1943	99.2385	99.2513	99.2101	99.2025	99.3176	99.241	99.4768
AAA027N21	98.6496	98.4054	98.4608	97.7238	98.37	99.4753	99.6749	98.505	98.3963	98.2158	98.2793	98.5836	99.1822	99.3309	98.9068	98.1725	98.4071	98.1643	98.4821	98.04	98.0986	98.5369	98.2229	97.9977	98.014	98.3281	98.2998	98.0557	98.8363	99.2475	98.0443	98.3177	99.5126	99.522	98.5508	98.3864	99.0547	98.2591	99.1009
AAA028A23	99.2832	99.3048	99.2279	99.2684	99.3591	99.3295	99.327	99.3201	99.3874	99.4015	99.4733	99.4267	99.3961	99.3533	99.356	99.2585	99.2797	99.3175	99.3261	99.3143	99.3129	99.334	99.3301	99.3638	99.3645	99.3389	99.3806	99.376	99.3751	99.1498	98.9356	98.9665	99.0427	99.1111	99.1711	98.9562	99.3725	99.3028	99.3593
AAA028C07	98.6997	98.7511	98.7328	98.7103	98.7092	98.7116	98.7539	98.7676	98.7523	98.7278	98.722	98.7233	98.7203	98.7376	98.7673	98.7485	98.6943	98.6864	98.6692	98.6726	98.6574	98.6827	98.7313	98.7132	98.6879	98.6804	98.6807	98.6752	98.6943	98.6804	98.6391	98.62	98.6892	98.7174	98.6845	98.6252	98.7411	98.6946	98.7596
AAA028D10	99.0057	99.0392	99.0463	99.0579	99.0839	99.0661	99.0576	99.0403	99.0386	99.0695	99.0527	99.0541	99.0773	99.0409	99.0604	99.061	99.0761	99.0844	99.0754	99.0685	99.0753	99.0816	99.0479	99.0559	99.0754	99.079	99.059	99.0785	99.0656	99.0735	99.0827	99.1013	99.0924	99.0913	99.1195	99.0914	99.0639	99.0786	99.0565
AAA028I14	99.311	99.1001	98.9205	98.9278	99.1502	99.3912	99.5116	99.352	98.7913	98.8241	99.2762	99.3519	99.3398	99.3085	99.2712	99.0808	98.8814	99.0292	99.0619	99.1387	99.4139	99.4312	99.3786	99.2663	99.1764	99.3989	99.4504	99.487	99.4616	99.4126	98.8386	99.1775	99.434	99.3668	99.3533	99.3641	99.3202	99.1451	99.2674
AAA028K02	99.1066	99.1437	99.1606	99.1553	99.1723	99.1306	99.138	99.1157	99.1378	99.1647	99.1572	99.1653	99.1389	99.1288	99.1528	99.1774	99.1938	99.2083	99.2028	99.2164	99.1774	99.1849	99.1807	99.2037	99.2065	99.1585	99.1489	99.1502	99.1391	99.1677	99.1987	99.1968	99.1738	99.1829	99.1815	99.1867	99.1049	99.1976	99.141
AAA028N15	98.8937	98.9492	99.043	99.1268	99.2374	99.1252	99.0251	99.0018	99.0123	99.0994	99.053	99.0231	98.9713	98.9252	98.991	99.1095	99.122	99.111	99.0845	98.9667	98.8536	98.8515	98.9165	99.0227	99.0395	99.0094	99.0061	98.9761	98.9677	98.9473	98.9915	99.0132	98.9791	98.946	98.9882	98.9773	98.9601	99.0638	99.0135
AAA041L13	98.6923	98.3448	98.6629	98.5988	98.6232	98.5464	98.5748	98.5536	98.5754	98.5143	98.5333	98.5979	98.6069	98.5729	98.6211	98.5729	98.5995	98.5081	98.5426	98.6062	98.5804	98.6206	98.5823	98.5544	98.4968	98.5524	98.5538	98.5425	98.5754	98.6281	98.5693	98.5503	98.5577	98.5527	98.5289	98.5323	98.5878	98.5598	98.5978
AAA044D11	98.2425	98.3566	98.4177	98.3187	98.2909	98.3951	98.3456	98.2766	98.361	98.3158	98.2897	98.427	98.2882	98.3855	98.4141	98.294	98.4811	98.4187	98.4167	98.1716	98.3334	98.2919	98.4092	98.3156	98.461	98.387	98.389	98.43	98.2933	98.3145	98.3534	98.3144	98.3828	98.4864	98.2994	98.309	98.4088	98.3769	98.2602
AAA044N04	98.7418	98.4522	98.6573	98.5224	98.5323	98.5166	98.5294	98.506	98.5401	98.4951	98.5225	98.5162	98.5393	98.505	98.6575	98.5376	98.5047	98.4884	98.5254	98.5016	98.4799	98.486	98.5545	98.4934	98.5608	98.5589	98.5236	98.505	98.5442	98.5274	98.5439	98.5137	98.5263	98.5221	98.5139	98.5178	98.5026	98.5295	98.6753
AAA278I18	98.4721	98.395	98.53	98.4444	98.5263	98.5831	98.5181	98.3368	98.4334	98.4576	98.4462	98.5336	98.86	98.4396	98.3819	98.4537	98.6221	98.5844	98.4174	98.6336	98.4093	98.5221	98.3697	98.4005	98.4819	98.423	98.267	98.5759	98.5578	98.4154	98.4221	98.5125	98.4877	98.4256	98.3748	98.4101	98.1481	98.3132	98.4432
AAA278O22	98.7609	98.6852	98.6689	98.7771	98.7825	98.7123	98.7294	98.716	98.7387	98.7516	98.9723	98.9955	98.9014	98.7897	98.5745	98.5829	98.6946	98.7768	98.695	98.6183	98.7451	98.7161	98.5566	98.5558	98.4876	98.3367	98.3708	98.5887	98.605	98.7138	98.7073	98.6542	98.7495	98.7218	98.7745	98.6202	98.8889	98.7586	98.6046
AAA280B11	98.5593	98.5892	98.5917	98.6284	98.7383	98.5933	98.5902	98.5751	98.5228	98.6059	98.5441	98.6103	98.3904	98.6231	98.5791	98.5323	98.5398	98.6462	98.5643	98.5153	98.5053	98.5581	98.5031	98.5154	98.5077	98.5796	98.539	98.595	98.595	98.5058	98.6012	98.5617	98.5596	98.587	98.5688	98.5643	98.7941	98.7168	98.5436
AAA280P20	98.3898	98.4102	98.4186	98.4156	98.4213	98.3846	98.4023	98.3814	98.3652	98.3682	98.3781	98.3808	98.3211	98.3987	98.4001	98.3731	98.4081	98.3874	98.3859	98.3796	98.3961	98.3978	98.3791	98.3804	98.3614	98.3882	98.3869	98.3976	98.3812	98.3669	98.3946	98.4062	98.3953	98.3993	98.3988	98.3838	98.3648	98.3996	98.3799
AAA487M09	98.6698	98.6	98.6209	98.6551	98.6703	98.7529	98.7124	98.6525	98.6619	98.6009	98.5765	98.6161	98.5834	98.6499	98.6197	98.6326	98.6417	98.6401	98.6529	98.6852	98.79	98.7415	98.5603	98.5318	98.6313	98.6345	98.656	98.7154	98.7918	98.7043	98.7121	98.774	98.7049	98.6831	98.6817	98.7804	98.6738	98.6808	98.5954
AB141P03	98.5514	98.5498	98.5772	98.522	98.5619	98.5498	98.5629	98.5353	98.5247	98.5477	98.5444	98.5644	98.5136	98.5288	98.5571	98.5751	98.5776	98.5755	98.5601	98.5624	98.5476	98.5593	98.5567	98.5491	98.5428	98.5727	98.5325	98.5795	98.565	98.5904	98.5772	98.5789	98.6082	98.549	98.5782	98.5721	98.5187	98.5515	98.5562

## Sheet: relativeAbundance
SAG	2008_06	2008_07	2008_08	2008_09	2008_10	2009_04	2009_06	2009_07	2009_08	2009_09	2009_10	2009_11	2010_04	2010_05	2010_06	2010_07	2010_08	2010_09	2010_10	2010_11	2011_05	2011_06	2011_07	2011_08	2011_09	2011_10	2011_11	2012_03	2012_04	2012_05	2012_06	2012_07	2012_08	2012_09	2012_10	2012_11
AAA023D18	2.13909	1.60435	2.23331	2.63836	4.33968	3.23496	4.57038	2.19276	1.83476	2.0039	3.34749	3.04078	0.473444	4.10788	3.31572	3.66108	2.34332	1.10371	1.30238	1.20025	1.62892	3.64475	2.33834	1.48448	2.79538	4.06772	2.97327	3.77483	2.08453	2.57952	1.23292	3.25616	2.54865	2.21352	3.75385	3.81779
AAA023J06	0.173603	0.0641038	0.0366336	0.261486	1.05694	4.70777	0.766172	0.238194	0.234395	0.383908	0.859229	1.65896	0.729338	1.43873	0.233245	0.203128	0.107864	0.246435	0.921506	1.04464	0.987702	0.27737	0.246114	0.378705	0.216508	0.764346	1.13803	6.48341	3.67311	0.646371	0.413199	1.05633	0.691139	0.341315	0.388893	2.35363
AAA023L09	31.613	15.0311	11.8693	7.22162	10.0934	22.9035	39.2693	10.0332	2.64145	5.49427	25.7398	23.1058	4.8144	27.1978	22.3612	9.79482	8.07337	9.92004	16.1722	25.388	10.7732	39.4329	19.8524	16.2129	15.0117	16.3612	27.7082	17.7542	9.79394	35.2018	33.7066	28.812	32.531	24.0568	28.2462	30.2783
AAA024D14	0.29738	0.131824	0.0966534	0.235745	1.01054	4.09851	0.82597	0.285475	0.24522	0.391043	0.859589	1.60439	0.65953	1.32775	0.30487	0.23942	0.140395	0.297055	0.998664	1.00426	0.807065	0.382772	0.310493	0.430285	0.29189	0.749175	1.12705	5.36341	3.25532	0.69272	0.53032	1.1435	0.768124	0.425262	0.487611	2.32983
AAA024N17	27.6961	13.1887	10.5546	6.41963	8.84179	19.9143	34.3495	8.74954	2.32531	4.8629	23.0877	20.3898	3.90838	24.1342	19.5736	8.5411	6.98178	8.49183	13.9517	21.496	8.96497	33.3539	17.3842	14.4037	13.1707	13.9606	23.8494	15.1892	8.32338	29.8816	29.2744	24.9481	28.1	20.9091	24.5668	26.2335
AAA027C02	0.0337155	0.0153507	0.0077999	0.00258595	0.00760384	0.695931	0.851278	0.0609477	0.0106535	0.00440247	0.0450722	0.0950855	2.08228	0.387771	0.141315	0.0140769	0.00632131	0.00944014	0.0129912	0.0249521	1.15124	0.538609	0.0488475	0.045072	0.0202103	0.0528048	0.00943435	0.229367	0.268329	1.06717	0.0164941	0.0243089	0.315135	0.034367	0.0420464	0.07519
AAA027C06	19.6225	15.4624	13.3848	6.46795	7.30449	8.38379	18.7755	6.79086	2.33419	6.66374	36.9939	31.0684	4.37685	22.298	25.0567	9.78229	8.06809	8.8132	12.5353	18.6007	3.35672	16.5789	31.188	26.5039	14.9712	14.0556	20.0928	5.95142	2.97223	17.1796	19.0257	10.3426	17.7341	15.8514	20.5049	10.8935
AAA027D23	0.271644	0.352313	0.0934553	0.0443902	0.101318	0.604826	0.172953	0.124977	0.033149	0.0208326	0.0657869	0.230147	1.3459	0.735874	0.641482	0.100273	0.0267132	0.0457766	0.29801	0.505534	0.997642	0.549818	0.169545	0.0591231	0.0497579	0.0754364	0.14765	0.365919	0.235939	0.904925	0.0306443	0.0319127	0.185003	0.0663227	0.0518839	0.0507335
AAA027G08	0.156892	0.0787517	0.0544013	0.0804304	0.0517635	0.0546732	0.252591	0.0978388	0.0483101	0.113546	0.119623	0.0443219	0.00366938	0.0855223	0.0752723	0.0469566	0.0457559	0.0415308	0.074216	0.0115929	0.00357294	0.0933715	0.185457	0.0633093	0.201756	0.0589711	0.0243685	0.023743	0.0199503	0.182797	0.120491	0.0834074	0.0972025	0.0946393	0.108858	0.0727594
AAA027I06	0.523088	0.361165	1.18588	3.88779	4.77544	2.59263	1.46245	0.777811	3.77244	2.23664	3.33824	2.85956	3.29084	2.03141	1.04498	2.44273	0.0234462	0.152194	2.76708	2.78006	3.40649	1.24142	0.455864	0.215513	1.91325	4.26421	4.34422	7.9081	5.16781	2.70548	0.900713	4.75384	1.62155	1.22663	0.129012	4.42227
AAA027I19	0.0712466	0.016165	0.00280054	0.000511727	0.00554161	0.0140822	0.133724	0.0017212	0.000315996	0.000291853	0.236022	0.0306357	0.0296046	0.34308	0.0414549	0.00166874	0.000351484	0.00130753	0.0295548	0.181986	0.0254603	0.190606	0.00448756	0.00154835	0.000489384	0.00120001	0.352941	0.0159095	0.0153418	6.28301	0.00121709	0.0101398	0.333915	0.0336825	0.00156472	0.718438
AAA027J10	25.3652	19.3361	16.8681	8.12098	9.26918	11.6358	24.9312	8.51397	2.96673	8.12294	45.1193	36.5233	5.22683	27.358	30.1585	11.6511	9.77021	10.3564	15.1015	22.4064	4.43112	21.6369	37.4084	32.3589	18.4785	17.3894	25.0848	7.91006	4.13979	22.6236	24.6858	13.6572	23.3517	20.2715	25.8664	14.437
AAA027J17	7.13167	15.7939	19.544	8.71404	12.4693	5.38302	9.84089	11.9048	13.083	11.9911	11.5939	5.68274	0.737434	8.61217	11.4064	12.9334	11.3682	4.13948	10.0131	8.35459	3.77104	8.93539	26.7503	30.1947	23.4402	12.0683	8.79355	8.39101	4.13463	11.7855	14.1353	5.10878	14.6809	7.6721	23.3292	4.85711
AAA027K21	0.36528	0.665131	0.234182	0.0509682	0.051704	0.442056	0.928145	0.734664	0.402583	0.100856	0.48455	0.39917	0.514528	0.221972	1.12107	0.195953	0.00316565	0.0048354	0.133139	0.300765	0.375079	0.88223	0.747544	0.0653563	0.0157	0.0795793	0.0806296	0.5587	0.330156	1.85697	0.0400234	0.157622	0.483825	0.320947	0.120106	0.548606
AAA027L06	2.87647	3.57098	2.50284	2.68005	5.04699	5.7088	5.28982	2.74344	2.96594	3.21859	6.95559	3.54514	0.742476	6.56232	5.46496	1.96701	2.028	1.83457	5.58678	3.98144	2.51258	5.00562	6.79144	4.74765	5.2163	3.25986	3.68618	3.27848	1.88112	2.00363	3.75263	3.99699	2.76165	3.39124	3.87234	3.25573
AAA027L15	26.7542	20.5305	17.822	8.66835	9.7048	12.1145	26.3771	9.01214	3.14195	8.69613	47.8689	39.6457	5.53667	28.7611	32.2372	12.5232	10.4378	11.3123	16.347	24.1251	4.86054	23.1271	40.4875	34.8682	19.7191	18.612	26.437	8.39179	4.33209	24.0549	26.6586	14.6304	24.5908	21.4237	27.6079	15.2705
AAA027M14	1.34583	1.52611	1.63073	0.331761	0.625252	0.902362	2.30418	1.5649	0.979966	0.556151	0.506337	0.380364	0.124791	0.600739	3.54946	0.93611	0.423479	0.146968	0.2994	0.286533	0.400326	2.2457	3.362	1.44934	1.6648	1.45887	0.74448	0.924099	0.521263	0.591821	0.264745	0.421828	0.791543	1.80702	0.970575	0.675187
AAA027N21	0.00721495	0.00361907	0.00171367	0.00170368	0.000935031	0.319024	0.0887332	0.00359576	0.00741007	0.00561165	0.00423259	0.00390581	0.00295771	0.0260827	0.00756864	0.00322023	0.00109234	0.00207265	0.0142273	0.000212272	0.000875765	0.0154889	0.00593271	0.0016871	0.00567724	0.00711338	0.0164878	0.0071396	0.0151803	0.0330627	0.00343232	0.00912228	0.0580065	0.00858883	0.0033326	0.00677536
AAA028A23	2.84494	3.56546	2.46095	2.66152	5.03222	5.71409	5.34448	2.7504	2.97969	3.31909	7.38351	3.78772	0.784897	6.85918	5.67331	1.97075	2.05462	1.88828	5.75682	4.05589	2.59012	5.16899	6.93175	4.86493	5.33866	3.37251	3.83123	3.46385	1.95224	2.06258	3.96596	4.27818	2.87408	3.51523	3.95426	3.43119
AAA028C07	16.4612	12.2001	8.04478	3.46684	4.22692	8.95564	21.8598	6.93553	1.78125	2.75526	15.6156	13.116	2.5696	15.4569	16.1783	5.36743	3.1339	3.28424	5.07143	7.94667	2.5934	12.0429	15.257	10.7643	6.6839	7.13434	11.8099	5.74215	3.08726	12.4441	8.38055	5.37532	11.9766	11.3006	10.6728	5.79616
AAA028D10	35.8049	17.2849	13.6965	8.32987	11.458	25.8293	44.0942	11.2523	3.03901	6.35519	29.9425	26.6356	5.36099	30.9563	25.4602	11.1758	9.13159	10.9441	18.0104	28.4911	11.5913	43.1494	22.9138	18.7866	16.9099	18.3513	30.7486	19.5681	10.7763	39.2649	37.6347	32.0455	36.6555	27.2625	32.4898	33.4926
AAA028I14	0.597667	0.118825	0.0579225	0.0564041	0.235635	7.87593	2.67543	0.297581	0.0431161	0.0482986	0.216967	0.626719	1.49444	1.81291	0.642514	0.139429	0.0602025	0.0696782	0.24308	1.17866	0.974033	1.24443	0.528285	0.154858	0.0901462	0.55087	1.1301	11.8175	4.3614	0.718197	0.0460762	0.139089	0.506972	0.224119	0.19254	0.44844
AAA028K02	10.4146	5.67962	5.25619	7.32856	14.1928	8.93411	10.6473	4.93712	3.94402	5.02035	32.9281	10.9403	2.39273	7.69659	7.6012	4.39917	5.56474	7.26426	8.01362	10.6356	4.576	8.60592	9.69323	5.86618	9.06476	21.3684	13.5753	12.528	6.55287	10.5864	15.4053	10.2523	9.14401	10.5846	5.49835	11.4421
AAA028N15	1.82507	2.50029	0.789581	0.917917	1.87543	0.941717	7.22787	5.00883	0.81601	1.22184	3.0983	2.43263	4.36577	3.15937	5.4701	2.29014	1.27059	2.66631	2.06596	1.56833	1.02624	4.03418	5.07935	4.90076	3.02651	2.99331	2.3119	1.8739	0.807564	5.40211	2.29561	1.30806	3.57471	3.08601	2.60675	1.20187
AAA041L13	0.0325122	0.0127027	0.00476412	0.0398768	0.17346	0.747987	0.121617	0.0389985	0.039293	0.0726959	0.138539	0.238136	0.1156	0.226855	0.0383404	0.0382924	0.0219338	0.0478836	0.202674	0.213693	0.146828	0.0405298	0.0354277	0.0596476	0.0390928	0.143833	0.214284	1.02027	0.625561	0.113164	0.079095	0.203236	0.135837	0.0693821	0.0691189	0.461044
AAA044D11	0.0145186	0.0229881	0.03522	0.0321602	0.031064	0.123545	0.0435769	0.0220366	0.0232415	0.0199665	0.0266178	0.0374131	0.0178557	0.036568	0.026441	0.0208851	0.0097412	0.0134496	0.0201573	0.0180951	0.0349606	0.0249458	0.0381988	0.0107669	0.0261997	0.0548625	0.0296895	0.0872755	0.0496982	0.0253535	0.00920178	0.0162698	0.0263691	0.0148632	0.0194428	0.0308162
AAA044N04	0.0446774	0.0224654	0.00690205	0.0474504	0.242575	0.908654	0.157023	0.0518296	0.0558354	0.0985654	0.16443	0.311484	0.124732	0.289799	0.0513178	0.0502848	0.0293526	0.0676551	0.262207	0.247819	0.168183	0.0507369	0.0423304	0.0713195	0.0485199	0.163729	0.267026	1.21192	0.790971	0.143586	0.102546	0.264286	0.180847	0.0876734	0.0932941	0.595156
AAA278I18	0.0186532	0.0261554	0.0207347	0.0132063	0.0243269	0.0171081	0.0254343	0.019414	0.0186345	0.0167132	0.0297465	0.0210516	0.00140617	0.0235762	0.0237769	0.0180494	0.0184726	0.00634324	0.011443	0.00759918	0.00800254	0.0203639	0.0490998	0.039662	0.043375	0.0346091	0.0195187	0.0267909	0.0139167	0.0215499	0.0265148	0.0238706	0.0317563	0.0211275	0.0426719	0.0260231
AAA278O22	0.0590027	0.0482635	0.0756955	0.0275221	0.0349518	0.0900289	0.163322	0.0493802	0.039151	0.0303168	0.0211268	0.0245851	0.0310756	0.0314902	0.0462195	0.0350673	0.0172501	0.00910074	0.0209742	0.0106278	0.0197566	0.0293841	0.0416017	0.0253148	0.0271158	0.0315614	0.0164177	0.0178628	0.00901027	0.0458843	0.0645912	0.0449902	0.0650371	0.06254	0.0541195	0.0274065
AAA280B11	0.315759	0.212356	0.168903	0.0877174	0.111442	0.160132	0.343226	0.0964048	0.0314022	0.0730641	0.368718	0.327209	0.0560346	0.330493	0.310625	0.126454	0.102308	0.116762	0.172256	0.253028	0.049553	0.265164	0.323047	0.283874	0.191395	0.176241	0.249407	0.107038	0.0512947	0.257257	0.263003	0.179866	0.251916	0.236491	0.266176	0.172089
AAA280P20	2.02235	1.53748	1.25033	0.635012	0.803949	1.02132	2.07882	0.713774	0.221025	0.602947	3.39226	2.84216	0.426681	2.21538	2.41228	0.928653	0.746279	0.821193	1.22572	1.75118	0.392889	1.82333	2.91317	2.44024	1.45833	1.29106	1.97958	0.664322	0.364271	1.8912	2.01909	1.18449	1.92208	1.68057	2.04581	1.22736
AAA487M09	2.62071	1.47662	1.19223	0.672543	0.893551	1.79048	3.08878	0.839811	0.239148	0.552493	2.79154	2.39313	0.40969	2.39748	2.16374	0.876245	0.746245	0.840272	1.31342	1.96535	0.671878	2.80247	2.18678	1.82478	1.34658	1.32213	2.21975	1.19997	0.688908	2.69616	2.62392	2.05783	2.59164	2.04873	2.4047	2.16995
AB141P03	1.35174	1.49377	1.04807	1.09794	2.06123	2.38646	2.39388	1.111	1.12486	1.30191	3.05787	1.70477	0.345583	2.93525	2.46573	0.870365	0.894154	0.903973	2.50259	1.87173	1.19442	2.42878	2.95407	2.00863	2.21657	1.34976	1.71649	1.42073	0.841894	1.17518	2.21946	2.26847	1.51174	1.76536	1.90177	1.91053

## Sheet: raw_normalized_coverage
SAG	2008_06	2008_07	2008_08	2008_09	2008_10	2009_04	2009_06	2009_07	2009_08	2009_09	2009_10	2009_11	2010_04	2010_05	2010_06	2010_07	2010_08	2010_09	2010_10	2010_11	2011_05	2011_06	2011_07	2011_08	2011_09	2011_10	2011_11	2012_03	2012_04	2012_05	2012_06	2012_07	2012_08	2012_09	2012_10	2012_11
AAA023D18	6.10096e-10	4.5758e-10	6.36969e-10	7.52493e-10	1.23773e-09	9.2265e-10	1.30353e-09	6.25404e-10	5.23298e-10	5.71538e-10	9.54747e-10	8.67269e-10	1.35032e-10	1.17162e-09	9.45684e-10	1.04419e-09	6.68345e-10	3.14791e-10	3.71456e-10	3.42325e-10	4.64587e-10	1.03953e-09	6.66924e-10	4.23392e-10	7.97277e-10	1.16017e-09	8.48013e-10	1.07663e-09	5.94534e-10	7.3571e-10	3.51643e-10	9.28699e-10	7.26907e-10	6.31324e-10	1.07064e-09	1.08888e-09
AAA023J06	4.95138e-11	1.82832e-11	1.04484e-11	7.45793e-11	3.01451e-10	1.34271e-09	2.18522e-10	6.79359e-11	6.68524e-11	1.09495e-10	2.45063e-10	4.73157e-10	2.08017e-10	4.10343e-10	6.65243e-11	5.79347e-11	3.07641e-11	7.02864e-11	2.62825e-10	2.97945e-10	2.81705e-10	7.91093e-11	7.01947e-11	1.08011e-10	6.17509e-11	2.18001e-10	3.24579e-10	1.84915e-09	1.04762e-09	1.84353e-10	1.1785e-10	3.01279e-10	1.97122e-10	9.73474e-11	1.10917e-10	6.71284e-10
AAA023L09	9.01643e-09	4.28706e-09	3.38529e-09	2.0597e-09	2.87878e-09	6.53237e-09	1.12001e-08	2.86159e-09	7.53375e-10	1.56704e-09	7.34131e-09	6.59007e-09	1.37313e-09	7.75716e-09	6.37769e-09	2.79361e-09	2.30263e-09	2.82932e-09	4.61251e-09	7.24099e-09	3.07266e-09	1.12468e-08	5.66215e-09	4.62412e-09	4.28154e-09	4.66641e-09	7.90272e-09	5.06373e-09	2.79336e-09	1.004e-08	9.61355e-09	8.21754e-09	9.27825e-09	6.8613e-09	8.05618e-09	8.63574e-09
AAA024D14	8.48165e-11	3.75979e-11	2.75668e-11	6.72375e-11	2.88218e-10	1.16895e-09	2.35577e-10	8.1421e-11	6.99398e-11	1.1153e-10	2.45166e-10	4.57592e-10	1.88106e-10	3.78692e-10	8.69527e-11	6.82855e-11	4.00423e-11	8.47238e-11	2.84832e-10	2.86426e-10	2.30185e-10	1.09172e-10	8.85566e-11	1.22723e-10	8.32507e-11	2.13674e-10	3.21448e-10	1.52971e-09	9.28459e-10	1.97573e-10	1.51254e-10	3.26141e-10	2.19079e-10	1.2129e-10	1.39073e-10	6.64497e-10
AAA024N17	7.89927e-09	3.76157e-09	3.01031e-09	1.83096e-09	2.52179e-09	5.67981e-09	9.79692e-09	2.49548e-09	6.63206e-10	1.38696e-09	6.5849e-09	5.81544e-09	1.11472e-09	6.88339e-09	5.58263e-09	2.43603e-09	1.99129e-09	2.42198e-09	3.9792e-09	6.13094e-09	2.55692e-09	9.51295e-09	4.95819e-09	4.10812e-09	3.75646e-09	3.98174e-09	6.80215e-09	4.33214e-09	2.37393e-09	8.52261e-09	8.34942e-09	7.11552e-09	8.01447e-09	5.96355e-09	7.00677e-09	7.48213e-09
AAA027C02	9.61608e-12	4.37821e-12	2.22463e-12	7.37544e-13	2.16871e-12	1.98488e-10	2.42795e-10	1.73831e-11	3.03852e-12	1.25564e-12	1.28552e-11	2.71196e-11	5.93892e-10	1.10597e-10	4.03047e-11	4.01491e-12	1.80292e-12	2.69245e-12	3.70526e-12	7.11665e-12	3.2835e-10	1.53618e-10	1.39319e-11	1.28551e-11	5.76424e-12	1.50606e-11	2.69079e-12	6.54185e-11	7.65309e-11	3.04371e-10	4.70434e-12	6.93319e-12	8.98804e-11	9.8019e-12	1.19922e-11	2.14451e-11
AAA027C06	5.59658e-09	4.41006e-09	3.81752e-09	1.84474e-09	2.08333e-09	2.39116e-09	5.35501e-09	1.93684e-09	6.65742e-10	1.90058e-09	1.05511e-08	8.86109e-09	1.24833e-09	6.35967e-09	7.14648e-09	2.79003e-09	2.30112e-09	2.51364e-09	3.57523e-09	5.30517e-09	9.57379e-10	4.72852e-09	8.89522e-09	7.55925e-09	4.26997e-09	4.00883e-09	5.73073e-09	1.69742e-09	8.47719e-10	4.89983e-09	5.42636e-09	2.94984e-09	5.058e-09	4.52101e-09	5.84827e-09	3.10696e-09
AAA027D23	7.74762e-11	1.00484e-10	2.66546e-11	1.26606e-11	2.88973e-11	1.72504e-10	4.93284e-11	3.56451e-11	9.4545e-12	5.94171e-12	1.87632e-11	6.56409e-11	3.83866e-10	2.0988e-10	1.82959e-10	2.8599e-11	7.61895e-12	1.30561e-11	8.49962e-11	1.44185e-10	2.8454e-10	1.56815e-10	4.83564e-11	1.68627e-11	1.41916e-11	2.15154e-11	4.21118e-11	1.04365e-10	6.72927e-11	2.58096e-10	8.74014e-12	9.1019e-12	5.27652e-11	1.89161e-11	1.4798e-11	1.44698e-11
AAA027G08	4.47476e-11	2.2461e-11	1.5516e-11	2.29398e-11	1.47636e-11	1.55935e-11	7.2042e-11	2.79049e-11	1.37786e-11	3.23847e-11	3.41179e-11	1.26412e-11	1.04655e-12	2.4392e-11	2.14686e-11	1.33926e-11	1.30502e-11	1.18451e-11	2.11673e-11	3.30645e-12	1.01905e-12	2.66307e-11	5.28947e-11	1.80566e-11	5.75433e-11	1.68193e-11	6.95022e-12	6.77181e-12	5.69008e-12	5.21359e-11	3.43656e-11	2.37889e-11	2.77234e-11	2.69923e-11	3.10476e-11	2.07519e-11
AAA027I06	1.49191e-10	1.03009e-10	3.38228e-10	1.10885e-09	1.36201e-09	7.3945e-10	4.17109e-10	2.21842e-10	1.07595e-09	6.37919e-10	9.52109e-10	8.15584e-10	9.38589e-10	5.79383e-10	2.98041e-10	6.96699e-10	6.68716e-12	4.34077e-11	7.89205e-10	7.92908e-10	9.71574e-10	3.54068e-10	1.30018e-10	6.14672e-11	5.45682e-10	1.21621e-09	1.23903e-09	2.25549e-09	1.47392e-09	7.71638e-10	2.56895e-10	1.35586e-09	4.62488e-10	3.49851e-10	3.67958e-11	1.26129e-09
AAA027I19	2.03204e-11	4.61048e-12	7.9875e-13	1.45951e-13	1.58054e-12	4.01643e-12	3.81397e-11	4.90909e-13	9.01262e-14	8.32402e-14	6.73163e-11	8.73768e-12	8.44361e-12	9.78509e-11	1.18235e-11	4.75946e-13	1.00248e-13	3.72923e-13	8.4294e-12	5.19047e-11	7.26159e-12	5.43633e-11	1.27991e-12	4.4161e-13	1.39579e-13	3.42258e-13	1.00663e-10	4.5376e-12	4.37568e-12	1.79199e-09	3.47129e-13	2.892e-12	9.52368e-11	9.60667e-12	4.46279e-13	2.04908e-10
AAA027J10	7.23448e-09	5.51491e-09	4.81101e-09	2.31621e-09	2.64369e-09	3.31868e-09	7.11069e-09	2.42829e-09	8.4615e-10	2.31677e-09	1.28686e-08	1.04169e-08	1.49076e-09	7.80284e-09	8.60158e-09	3.32303e-09	2.78659e-09	2.95376e-09	4.30713e-09	6.39059e-09	1.26381e-09	6.17112e-09	1.06693e-08	9.22917e-09	5.27032e-09	4.95967e-09	7.15449e-09	2.25605e-09	1.18072e-09	6.45254e-09	7.04072e-09	3.89519e-09	6.66019e-09	5.78168e-09	7.37741e-09	4.11762e-09
AAA027J17	2.03404e-09	4.50461e-09	5.5742e-09	2.48535e-09	3.55639e-09	1.5353e-09	2.80675e-09	3.3954e-09	3.73144e-09	3.42e-09	3.30673e-09	1.62079e-09	2.10326e-10	2.4563e-09	3.25325e-09	3.68876e-09	3.24236e-09	1.18063e-09	2.85586e-09	2.38283e-09	1.07555e-09	2.54849e-09	7.62952e-09	8.61192e-09	6.68545e-09	3.44204e-09	2.50803e-09	2.39322e-09	1.17925e-09	3.36136e-09	4.03158e-09	1.45709e-09	4.18718e-09	2.18818e-09	6.6538e-09	1.38531e-09
AAA027K21	1.04182e-10	1.89704e-10	6.67917e-11	1.45368e-11	1.47466e-11	1.2608e-10	2.64719e-10	2.09535e-10	1.14822e-10	2.87653e-11	1.382e-10	1.13848e-10	1.4675e-10	6.33091e-11	3.19743e-10	5.58884e-11	9.02883e-13	1.37912e-12	3.79731e-11	8.57819e-11	1.06977e-10	2.51623e-10	2.13209e-10	1.86404e-11	4.47783e-12	2.2697e-11	2.29966e-11	1.59348e-10	9.41646e-11	5.29632e-10	1.14152e-11	4.49559e-11	1.37993e-10	9.1538e-11	3.42558e-11	1.5647e-10
AAA027L06	8.20405e-10	1.01849e-09	7.13841e-10	7.64384e-10	1.43947e-09	1.62822e-09	1.50872e-09	7.82464e-10	8.45923e-10	9.17981e-10	1.98382e-09	1.01112e-09	2.11763e-10	1.87166e-09	1.55868e-09	5.61017e-10	5.78411e-10	5.23242e-10	1.59342e-09	1.13556e-09	7.16621e-10	1.42767e-09	1.93701e-09	1.35409e-09	1.48775e-09	9.29753e-10	1.05134e-09	9.35063e-10	5.3652e-10	5.7146e-10	1.0703e-09	1.13999e-09	7.87657e-10	9.67225e-10	1.10444e-09	9.28576e-10
AAA027L15	7.63063e-09	5.85555e-09	5.08306e-09	2.47232e-09	2.76793e-09	3.4552e-09	7.52309e-09	2.57038e-09	8.96125e-10	2.48025e-09	1.36528e-08	1.13075e-08	1.57913e-09	8.20303e-09	9.19447e-09	3.57179e-09	2.977e-09	3.22642e-09	4.66237e-09	6.88079e-09	1.38629e-09	6.59615e-09	1.15476e-08	9.94485e-09	5.62414e-09	5.30837e-09	7.54016e-09	2.39344e-09	1.23557e-09	6.86076e-09	7.60337e-09	4.17279e-09	7.0136e-09	6.1103e-09	7.87411e-09	4.35534e-09
AAA027M14	3.83848e-10	4.35267e-10	4.65105e-10	9.46225e-11	1.7833e-10	2.57365e-10	6.57182e-10	4.4633e-10	2.79499e-10	1.58621e-10	1.44414e-10	1.08485e-10	3.5592e-11	1.71338e-10	1.01235e-09	2.66991e-10	1.20782e-10	4.19172e-11	8.53927e-11	8.17228e-11	1.14178e-10	6.40502e-10	9.58884e-10	4.1337e-10	4.74822e-10	4.16089e-10	2.12335e-10	2.63565e-10	1.48671e-10	1.68795e-10	7.55085e-11	1.20311e-10	2.25758e-10	5.15384e-10	2.7682e-10	1.92572e-10
AAA027N21	2.0578e-12	1.0322e-12	4.8876e-13	4.85912e-13	2.66683e-13	9.09897e-11	2.53078e-11	1.02556e-12	2.11345e-12	1.60051e-12	1.20719e-12	1.11399e-12	8.43577e-13	7.43912e-12	2.15867e-12	9.1845e-13	3.11548e-13	5.91146e-13	4.0578e-12	6.05425e-14	2.49779e-13	4.41762e-12	1.69208e-12	4.81181e-13	1.61922e-12	2.02883e-12	4.70252e-12	2.0363e-12	4.32962e-12	9.42989e-12	9.78942e-13	2.60179e-12	1.65442e-11	2.44964e-12	9.50498e-13	1.93242e-12
AAA028A23	8.11413e-10	1.01692e-09	7.01895e-10	7.591e-10	1.43525e-09	1.62973e-09	1.52431e-09	7.8445e-10	8.49844e-10	9.46646e-10	2.10587e-09	1.08031e-09	2.23862e-10	1.95632e-09	1.6181e-09	5.62083e-10	5.86002e-10	5.38562e-10	1.64192e-09	1.15679e-09	7.38734e-10	1.47426e-09	1.97702e-09	1.38754e-09	1.52265e-09	9.61883e-10	1.09272e-09	9.87934e-10	5.56804e-10	5.88273e-10	1.13114e-09	1.22019e-09	8.19724e-10	1.00259e-09	1.1278e-09	9.78619e-10
AAA028C07	4.69495e-09	3.47963e-09	2.29447e-09	9.88786e-10	1.20557e-09	2.55426e-09	6.2347e-09	1.9781e-09	5.08036e-10	7.85836e-10	4.45378e-09	3.74085e-09	7.32883e-10	4.4085e-09	4.61425e-09	1.53086e-09	8.93827e-10	9.36706e-10	1.44644e-09	2.26649e-09	7.39672e-10	3.43479e-09	4.35148e-09	3.07011e-09	1.90633e-09	2.0348e-09	3.36833e-09	1.63773e-09	8.80526e-10	3.54922e-09	2.39024e-09	1.53311e-09	3.41589e-09	3.22306e-09	3.04401e-09	1.65314e-09
AAA028D10	1.0212e-08	4.92986e-09	3.90642e-09	2.37578e-09	3.26796e-09	7.36685e-09	1.25762e-08	3.2093e-09	8.66763e-10	1.81258e-09	8.53998e-09	7.5968e-09	1.52902e-09	8.82914e-09	7.26156e-09	3.18747e-09	2.60444e-09	3.12141e-09	5.13678e-09	8.12601e-09	3.30598e-09	1.23067e-08	6.53531e-09	5.35817e-09	4.82291e-09	5.23401e-09	8.76989e-09	5.58106e-09	3.07355e-09	1.11988e-08	1.07339e-08	9.13977e-09	1.04546e-08	7.77561e-09	9.26651e-09	9.55252e-09
AAA028I14	1.70462e-10	3.38903e-11	1.65202e-11	1.60872e-11	6.72062e-11	2.24631e-09	7.63066e-10	8.48739e-11	1.22972e-11	1.37754e-11	6.18816e-11	1.78748e-10	4.26233e-10	5.17065e-10	1.83253e-10	3.97668e-11	1.71705e-11	1.98731e-11	6.93296e-11	3.3617e-10	2.77806e-10	3.54928e-10	1.50673e-10	4.41675e-11	2.57108e-11	1.57115e-10	3.22319e-10	3.37051e-09	1.24393e-09	2.04839e-10	1.31415e-11	3.967e-11	1.44595e-10	6.39217e-11	5.49149e-11	1.27901e-10
AAA028K02	2.97036e-09	1.6199e-09	1.49913e-09	2.0902e-09	4.04796e-09	2.54812e-09	3.03675e-09	1.40813e-09	1.12489e-09	1.43187e-09	9.39151e-09	3.12031e-09	6.82436e-10	2.19517e-09	2.16796e-09	1.2547e-09	1.58713e-09	2.07186e-09	2.28559e-09	3.0334e-09	1.30513e-09	2.45452e-09	2.76463e-09	1.67311e-09	2.58538e-09	6.09453e-09	3.87185e-09	3.57316e-09	1.86896e-09	3.01937e-09	4.39378e-09	2.92409e-09	2.60799e-09	3.01886e-09	1.5682e-09	3.26344e-09
AAA028N15	5.20533e-10	7.13113e-10	2.25198e-10	2.61802e-10	5.34897e-10	2.6859e-10	2.06148e-09	1.42858e-09	2.32736e-10	3.48484e-10	8.83674e-10	6.93818e-10	1.24517e-09	9.01092e-10	1.56014e-09	6.53176e-10	3.62389e-10	7.60464e-10	5.89238e-10	4.47307e-10	2.92697e-10	1.1506e-09	1.4487e-09	1.39776e-09	8.63199e-10	8.53729e-10	6.59383e-10	5.3446e-10	2.30328e-10	1.54075e-09	6.54737e-10	3.73076e-10	1.01955e-09	8.8017e-10	7.43478e-10	3.42788e-10
AAA041L13	9.27288e-12	3.62296e-12	1.35879e-12	1.13734e-11	4.94731e-11	2.13335e-10	3.46866e-11	1.11229e-11	1.12069e-11	2.07338e-11	3.95131e-11	6.79193e-11	3.29707e-11	6.4702e-11	1.09352e-11	1.09215e-11	6.25579e-12	1.3657e-11	5.78052e-11	6.0948e-11	4.18771e-11	1.15596e-11	1.01044e-11	1.70123e-11	1.11497e-11	4.1023e-11	6.11165e-11	2.90993e-10	1.78418e-10	3.22759e-11	2.25589e-11	5.79654e-11	3.87426e-11	1.97886e-11	1.97136e-11	1.31496e-10
AAA044D11	4.14088e-12	6.55651e-12	1.00452e-11	9.17251e-12	8.85985e-12	3.52366e-11	1.24287e-11	6.2851e-12	6.62878e-12	5.6947e-12	7.59175e-12	1.06707e-11	5.09266e-12	1.04297e-11	7.54131e-12	5.95668e-12	2.77831e-12	3.836e-12	5.74913e-12	5.16094e-12	9.97121e-12	7.11485e-12	1.08948e-11	3.07087e-12	7.47249e-12	1.56475e-11	8.46783e-12	2.48921e-11	1.41746e-11	7.23114e-12	2.62446e-12	4.64034e-12	7.5208e-12	4.23917e-12	5.54534e-12	8.78916e-12
AAA044N04	1.27426e-11	6.40741e-12	1.96855e-12	1.35335e-11	6.91854e-11	2.5916e-10	4.47849e-11	1.47825e-11	1.5925e-11	2.81121e-11	4.68977e-11	8.88391e-11	3.5575e-11	8.26545e-11	1.46365e-11	1.43419e-11	8.37173e-12	1.92961e-11	7.47848e-11	7.06812e-11	4.7968e-11	1.44708e-11	1.20732e-11	2.03412e-11	1.38385e-11	4.66975e-11	7.61591e-11	3.45656e-10	2.25595e-10	4.09527e-11	2.92473e-11	7.53777e-11	5.15799e-11	2.50056e-11	2.66087e-11	1.69746e-10
AAA278I18	5.32014e-12	7.45985e-12	5.91381e-12	3.7666e-12	6.93835e-12	4.87945e-12	7.2542e-12	5.53712e-12	5.3148e-12	4.76683e-12	8.48408e-12	6.00419e-12	4.01058e-13	6.72422e-12	6.78148e-12	5.14793e-12	5.26861e-12	1.80917e-12	3.2637e-12	2.16738e-12	2.28243e-12	5.80803e-12	1.40039e-11	1.13121e-11	1.23711e-11	9.87095e-12	5.56697e-12	7.6411e-12	3.96923e-12	6.14631e-12	7.56237e-12	6.8082e-12	9.0573e-12	6.02584e-12	1.21706e-11	7.42211e-12
AAA278O22	1.68283e-11	1.37654e-11	2.15893e-11	7.84964e-12	9.9687e-12	2.56774e-11	4.65814e-11	1.40839e-11	1.11664e-11	8.64674e-12	6.02563e-12	7.01198e-12	8.86315e-12	8.98141e-12	1.31824e-11	1.00016e-11	4.91996e-12	2.59565e-12	5.98211e-12	3.03119e-12	5.63483e-12	8.38072e-12	1.18653e-11	7.22011e-12	7.73378e-12	9.00172e-12	4.68253e-12	5.09468e-12	2.56984e-12	1.30868e-11	1.84222e-11	1.28318e-11	1.85494e-11	1.78372e-11	1.54356e-11	7.81669e-12
AAA280B11	9.00584e-11	6.05667e-11	4.81734e-11	2.50181e-11	3.17847e-11	4.56716e-11	9.78925e-11	2.74959e-11	8.95632e-12	2.08388e-11	1.05163e-10	9.33241e-11	1.59818e-11	9.42609e-11	8.85943e-11	3.60662e-11	2.91797e-11	3.33021e-11	4.91297e-11	7.21668e-11	1.41332e-11	7.56282e-11	9.21372e-11	8.09644e-11	5.45882e-11	5.0266e-11	7.11339e-11	3.05286e-11	1.46299e-11	7.33728e-11	7.50117e-11	5.13e-11	7.18495e-11	6.74501e-11	7.59167e-11	4.90819e-11
AAA280P20	5.768e-10	4.3851e-10	3.56611e-10	1.81114e-10	2.29296e-10	2.91293e-10	5.92904e-10	2.03577e-10	6.30393e-11	1.71968e-10	9.67516e-10	8.10619e-10	1.21695e-10	6.31855e-10	6.88014e-10	2.64864e-10	2.12848e-10	2.34215e-10	3.4959e-10	4.99459e-10	1.12057e-10	5.20037e-10	8.30872e-10	6.95988e-10	4.15934e-10	3.68227e-10	5.64603e-10	1.89473e-10	1.03895e-10	5.39395e-10	5.7587e-10	3.37833e-10	5.48202e-10	4.7932e-10	5.83492e-10	3.50059e-10
AAA487M09	7.47459e-10	4.21152e-10	3.40039e-10	1.91818e-10	2.54852e-10	5.10668e-10	8.8096e-10	2.39525e-10	6.82081e-11	1.57578e-10	7.96182e-10	6.82552e-10	1.16849e-10	6.83793e-10	6.17125e-10	2.49916e-10	2.12838e-10	2.39656e-10	3.74604e-10	5.60544e-10	1.91628e-10	7.99299e-10	6.23698e-10	5.20451e-10	3.84062e-10	3.7709e-10	6.331e-10	3.42248e-10	1.96485e-10	7.68979e-10	7.48374e-10	5.86918e-10	7.39169e-10	5.84325e-10	6.8585e-10	6.18898e-10
AB141P03	3.85534e-10	4.26043e-10	2.98923e-10	3.13147e-10	5.87888e-10	6.80648e-10	6.82766e-10	3.16872e-10	3.20825e-10	3.7132e-10	8.72144e-10	4.86222e-10	9.85647e-11	8.37171e-10	7.03257e-10	2.48239e-10	2.55024e-10	2.57825e-10	7.13769e-10	5.3384e-10	3.40664e-10	6.9272e-10	8.42537e-10	5.72886e-10	6.32193e-10	3.84968e-10	4.89564e-10	4.0521e-10	2.40119e-10	3.35177e-10	6.33018e-10	6.46997e-10	4.31167e-10	5.03502e-10	5.4241e-10	5.44907e-10

## Sheet: hit_counts
SAG	2008_06	2008_07	2008_08	2008_09	2008_10	2009_04	2009_06	2009_07	2009_08	2009_09	2009_10	2009_11	2010_04	2010_05	2010_06	2010_07	2010_08	2010_09	2010_10	2010_11	2011_05	2011_06	2011_07	2011_08	2011_09	2011_10	2011_11	2012_03	2012_04	2012_05	2012_06	2012_07	2012_08	2012_09	2012_10	2012_11	HZHY	HZIA	HZIB
AAA023D18	2856	8639	6024	6634	5102	15446	26966	9318	6535	8346	7995	3652	498	19340	11930	15179	10318	2525	4059	1699	4361	14902	5616	3951	6925	5084	6283	4098	3190	7528	7218	17749	11697	9715	13565	15241	4600	6864	9990
AAA023J06	215	318	92	603	1150	20781	4174	943	777	1485	1903	1854	713	6311	788	785	442	526	2682	1378	2479	1053	551	932	502	885	2240	6544	5195	1750	2244	5354	2938	1391	1298	8725	13571	7401	380
AAA023L09	43379	82601	32815	18527	12123	111740	237337	43923	9674	23411	62542	28205	5142	130905	82147	41129	36043	22972	51174	36486	29393	164179	48399	43867	37735	20869	59592	19713	15253	104863	200969	159905	151978	107583	104233	123307	13684	54274	100712
AAA024D14	414	739	273	618	1241	20402	5080	1273	914	1704	2141	2011	726	6574	1156	1041	646	712	3270	1493	2284	1636	777	1194	757	980	2496	6118	5186	2109	3246	6526	3680	1948	1836	9728	12855	8194	793
AAA024N17	16121	30720	12371	6977	4504	41194	88041	16243	3614	8797	23785	10557	1772	49221	30482	15203	13223	8336	18710	13101	10383	58876	17969	16530	14045	7542	21743	7162	5498	37730	73994	58739	55652	39684	38414	45318	5107	20652	38709
AAA027C02	76	140	35	11	15	5569	8401	434	64	31	181	193	3678	3070	863	98	47	36	68	59	5199	3714	200	202	84	111	34	418	686	5236	162	222	2436	254	253	505	3850	188	672
AAA027C06	26976	85063	37060	16644	8795	41042	113840	29765	8563	28401	89999	37938	4672	107479	92237	41105	36086	20427	39732	26760	9175	69069	76012	71664	37685	17938	43287	6632	4634	51189	113674	57507	83039	71028	75773	44474	10607	40659	115676
AAA027D23	463	2374	318	141	148	3624	1289	675	151	110	198	350	1788	4373	2931	531	149	133	1176	904	3395	2847	513	200	156	121	393	503	455	3335	229	222	1078	368	241	255	448	538	596
AAA027G08	370	752	263	356	109	461	2624	740	307	830	506	95	7	715	483	346	355	170	405	30	17	670	786	293	886	131	93	45	55	943	1249	808	785	733	697	514	347	1060	658
AAA027I06	1441	3989	6564	19932	11449	25297	17560	6725	27384	18750	16351	7049	7108	19498	7765	20644	214	714	17719	8100	18859	10450	2256	1182	9687	10895	18694	17578	16030	16086	10790	53320	15277	10938	949	35964	22182	25547	3663
AAA027I19	312	284	25	4	21	216	2544	24	4	4	1847	121	101	5330	494	23	5	10	302	841	222	2559	35	13	4	5	2419	57	77	59798	23	183	5026	483	19	9357	20	1420	24
AAA027J10	35685	108633	47722	21342	11417	58188	154393	38163	11126	35392	112209	45602	5706	134827	113457	50048	44648	24554	48919	32943	12396	92188	93188	89464	47524	22709	55251	8996	6595	68906	150747	77658	111796	92851	97685	60214	13816	53316	150516
AAA027J17	12248	108857	67605	28153	18776	33039	74708	65005	59851	64046	35593	8774	995	52210	52795	68910	64361	12206	40224	15245	13006	47002	82590	103062	74456	19398	23850	11720	8096	43989	106222	35851	86534	43215	108150	24917	11418	83161	52499
AAA027K21	906	6588	1163	236	111	3872	9999	5725	2629	766	2145	888	1002	1938	7508	1516	26	20	771	788	1874	6701	3313	321	71	184	317	1123	928	9996	433	1601	4124	2597	803	4037	404	774	4048
AAA027L06	5918	29493	10402	10369	9105	41919	47937	17947	16252	20643	25594	6549	1204	47535	30419	12551	13758	6474	26844	8684	10358	31491	25091	19391	19851	6285	11936	5480	4417	8997	33820	33545	19505	22906	21549	20007	13004	46164	32735
AAA027L15	34087	104643	45769	20663	10832	54962	148133	36619	10684	34341	107913	44893	5476	128523	109908	48789	43263	24318	48025	32168	12305	89297	91480	87374	45989	22044	52779	8656	6258	66449	147673	75472	106720	88930	94544	57754	12905	49712	139964
AAA027M14	1978	9010	4792	911	806	4715	14955	7310	3832	2536	1331	502	143	3138	14111	4290	2066	368	1034	447	1185	10107	8860	4247	4549	2007	1728	1094	875	1899	1704	2525	4000	8720	3869	2961	2347	3207	25047
AAA027N21	28	57	13	13	3	4475	1526	46	81	69	30	14	9	368	80	40	14	14	131	1	7	186	42	13	42	27	103	23	68	287	61	146	776	110	37	81	533	68	141
AAA028A23	4196	21065	7318	7367	6500	30021	34630	12875	11669	15235	19433	5003	911	35529	22576	8989	9974	4767	19788	6337	7643	23241	18323	14211	14519	4655	8870	4145	3284	6632	25573	25673	14517	16978	15743	15079	9541	33508	23852
AAA028C07	24736	73310	24360	9746	5566	47858	144597	33206	7131	12849	41561	17526	3005	81513	65065	24649	15355	8341	17628	12520	7764	54902	40675	31800	18416	9986	27805	6989	5260	40624	54818	32770	61373	55330	43165	25936	7281	19433	80054
AAA028D10	58624	113381	45220	25534	16434	150426	318174	58817	13279	32311	86850	38839	6835	177962	111649	56044	48702	30253	68054	48901	37750	214420	66715	60691	50777	27924	78954	25928	20032	139624	267837	212348	204398	145513	143091	162908	18906	75035	141872
AAA028I14	664	536	132	120	232	31174	13014	1053	133	170	432	623	1306	7172	1940	487	223	132	635	1397	2181	4239	1060	344	186	575	1989	10664	5523	1742	227	636	1936	819	578	1494	24043	6491	1304
AAA028K02	10298	22530	10494	13603	12319	31476	46397	15538	10385	15427	58005	9682	1846	26775	20202	13434	18051	12238	18418	11095	9045	25959	17134	11482	16523	19755	21170	10050	7401	22840	66432	41375	30980	34274	14661	33740	5790	77252	39444
AAA028N15	2683	14754	2328	2527	2394	4915	46772	23362	3196	5564	8097	3212	5018	16427	21714	10421	6106	6643	7049	2426	3032	18098	13290	14242	8175	4113	5350	2238	1347	17290	14749	7832	18026	14875	10328	5270	3365	5774	13198
AAA041L13	82	128	24	183	375	6592	1322	308	257	561	613	530	226	1985	256	296	180	204	1171	559	733	309	160	295	180	333	835	2053	1767	607	857	2047	1148	560	456	3397	4020	2910	140
AAA044D11	28	182	140	119	53	867	379	137	121	125	94	67	28	257	141	129	63	46	94	38	140	151	139	43	97	102	92	140	113	110	79	132	180	98	103	182	303	191	81
AAA044N04	105	207	33	204	491	7472	1591	381	342	709	683	650	226	2371	322	362	225	269	1418	606	783	360	179	329	208	355	978	2277	2089	721	1039	2505	1432	664	582	4113	4633	3594	179
AAA278I18	33	183	73	43	38	107	195	109	86	91	92	33	2	144	112	97	105	18	46	14	28	108	154	137	139	57	54	37	27	82	200	166	190	120	199	135	36	111	101
AAA278O22	121	399	310	105	63	653	1459	320	214	190	77	44	50	225	256	222	117	31	98	23	82	183	155	105	102	61	53	30	22	207	578	376	455	419	296	168	360	127	269
AAA280B11	386	1033	415	201	119	692	1852	376	102	274	794	352	53	1413	1014	469	409	240	484	321	121	982	698	679	428	198	481	105	72	676	1393	885	1046	943	874	623	94	405	1008
AAA280P20	2620	7952	3253	1536	910	4700	11871	2948	764	2411	7736	3264	430	10052	8340	3680	3142	1784	3658	2363	1015	7160	6668	6197	3445	1547	4017	700	535	5307	11325	6205	8470	7092	7104	4708	1008	3832	10409
AAA487M09	2944	6649	2701	1418	879	7136	15256	3009	721	1927	5567	2389	359	9437	6518	3008	2731	1595	3402	2314	1497	9538	4366	4033	2779	1379	3908	1091	870	6547	12764	9332	9902	7482	7259	7200	1038	3991	8928
AB141P03	1579	7010	2476	2404	2115	9953	12340	4119	3506	4747	6385	1783	316	12066	7780	3147	3440	1808	6823	2315	2800	8670	6189	4657	4787	1477	3161	1353	1125	2991	11318	10785	6041	6756	5995	6655	2907	10756	8076
