# Supplementary material for: Contrasting patterns of genome-level diversity across distinct co-occurring bacterial populations
Source: ISME J. 2017 Dec 8;12(3):742–55. doi: 10.1038/s41396-017-0001-0 (PMC5962901; doi:10.1038/s41396-017-0001-0)
Supplement: Supplementary file 3 — Supplemental Figures [file 41396_2017_1_MOESM3_ESM.zip]

Archive with 17 entries (16 files):
- FigS1-SAG-vs-SAG_facet_den_plots.pdf
- __MACOSX/
- __MACOSX/._FigS1-SAG-vs-SAG_facet_den_plots.pdf
- FigS2-dotplots-toc-20160808.pdf
- __MACOSX/._FigS2-dotplots-toc-20160808.pdf
- FigS3-facet_seqdiscplots.pdf
- __MACOSX/._FigS3-facet_seqdiscplots.pdf
- FigS4-competitive-seqdiscdenplots-20161004.pdf
- __MACOSX/._FigS4-competitive-seqdiscdenplots-20161004.pdf
- FigS5-hitplot-LD12-acI.pdf
- __MACOSX/._FigS5-hitplot-LD12-acI.pdf
- FigS6-AbundanceVariance.filtered.LD12-20160408.pdf
- __MACOSX/._FigS6-AbundanceVariance.filtered.LD12-20160408.pdf
- FigS7-AbundanceVariance.filtered.acI-20160408.pdf
- __MACOSX/._FigS7-AbundanceVariance.filtered.acI-20160408.pdf
- FigS8-MEcorrelHeatmap-20161101.pdf
- __MACOSX/._FigS8-MEcorrelHeatmap-20161101.pdf
